# Supplementary material for: Crystal structure of zwitterionic 4-(ammonio­methyl)­benzoate: a simple mol­ecule giving rise to a complex supra­molecular structure
Source: Acta Crystallogr Sect E Struct Rep Online. 2014 Oct 24;70(Pt 11):385–8. doi: 10.1107/S1600536814022831 (PMC4257293; doi:10.1107/S1600536814022831)
Supplement: Supplementary file 1 [file e-70-00385-sup1.cif]

##############################################################################
#                                                                            #
# This CIF contains the data in a paper accepted for publication in          #
# Acta Crystallographica Section E. It conforms to the requirements of       #
# Notes for Authors for Acta Crystallographica Section E, and has been       #
# peer reviewed under the auspices of the IUCr Commission on Journals.       #
#                                                                            #
# Full details of the Crystallographic Information File format               #
# are given in the paper "The Crystallographic Information File (CIF):       #
# a New Standard Archive File for Crystallography" by S. R. Hall, F. H.      #
# Allen and I. D. Brown [Acta Cryst. (1991), A47, 655-685].                  #
#                                                                            #
# The current version of the core CIF dictionary is obtainable from          #
# ftp://ftp.iucr.org/pub/cif_core.dic.                                       #
#                                                                            #
# Software is freely available for graphical display of the structure(s)     #
# in this CIF. For information consult the CIF software page                 #
# http://www.iucr.org/resources/cif/software.                                #
#                                                                            #
# This file may be used for bona fide research purposes within the           #
# scientific community so long as proper attribution is given to the journal # 
# article from which it was obtained.                                        #
#                                                                            #
##############################################################################
data_I
_database_code_depnum_ccdc_archive 'CCDC 1029721'
_audit_creation_method     SHELXL-2013
_chemical_name_systematic
;
4-(Ammoniomethyl)benzoate
;
_chemical_name_common     ?
_chemical_formula_moiety     'C8 H9 N O2 , H2 O'
_chemical_formula_sum     'C8 H11 N O3'
_chemical_formula_iupac     'C8 H9 N O2 , H2 O'
_chemical_formula_weight     169.18
_chemical_melting_point     ?
_shelx_space_group_comment
;
The symmetry employed for this shelxl refinement is uniquely defined
by the following loop, which should always be used as a source of
symmetry information in preference to the above space-group names.
They are only intended as comments.
;
_space_group_crystal_system     orthorhombic
_space_group_name_H-M_alt     'F d d 2'
_space_group_name_Hall     'F 2 -2d'
loop_
    _space_group_symop_operation_xyz
    'x, y, z'
    '-x, -y, z'
    'x+1/4, -y+1/4, z+1/4'
    '-x+1/4, y+1/4, z+1/4'
    'x, y+1/2, z+1/2'
    '-x, -y+1/2, z+1/2'
    'x+1/4, -y+3/4, z+3/4'
    '-x+1/4, y+3/4, z+3/4'
    'x+1/2, y, z+1/2'
    '-x+1/2, -y, z+1/2'
    'x+3/4, -y+1/4, z+3/4'
    '-x+3/4, y+1/4, z+3/4'
    'x+1/2, y+1/2, z'
    '-x+1/2, -y+1/2, z'
    'x+3/4, -y+3/4, z+1/4'
    '-x+3/4, y+3/4, z+1/4'
_cell_length_a     13.743(3)
_cell_length_b     38.302(7)
_cell_length_c     6.2686(11)
_cell_angle_alpha     90
_cell_angle_beta     90
_cell_angle_gamma     90
_cell_volume     3299.7(11)
_cell_formula_units_Z     16
_cell_measurement_reflns_used     1680
_cell_measurement_theta_min     3.12
_cell_measurement_theta_max     26.12
_cell_measurement_temperature     297(2)
_exptl_crystal_description     block
_exptl_crystal_colour     pale_pink
_exptl_crystal_size_max     0.48
_exptl_crystal_size_mid     0.30
_exptl_crystal_size_min     0.22
_exptl_crystal_density_diffrn     1.362
_exptl_crystal_density_meas     ?
_exptl_crystal_density_method     ?
_exptl_crystal_F_000     1440
_exptl_absorpt_coefficient_mu     0.105
_exptl_absorpt_correction_type     multi-scan
_exptl_absorpt_process_details
;
(SADABS; Bruker, 2002)
;
_exptl_absorpt_correction_T_min     0.94
_exptl_absorpt_correction_T_max     0.98
_diffrn_ambient_temperature     297(2)
_diffrn_radiation_type     MoK\a
_diffrn_radiation_wavelength     0.71073
_diffrn_measurement_device_type     'Bruker SMART CCD area detector'
_diffrn_measurement_method     'CCD rotation images, thin slices'
_diffrn_detector_area_resol_mean     ?
_diffrn_reflns_number     6720
_diffrn_reflns_av_R_equivalents     0.0206
_diffrn_reflns_theta_min     2.127
_diffrn_reflns_theta_max     27.917
_diffrn_reflns_theta_full     25.242
_diffrn_measured_fraction_theta_max     0.949
_diffrn_measured_fraction_theta_full     1.000
_diffrn_reflns_limit_h_min     -16
_diffrn_reflns_limit_h_max     18
_diffrn_reflns_limit_k_min     -48
_diffrn_reflns_limit_k_max     47
_diffrn_reflns_limit_l_min     -8
_diffrn_reflns_limit_l_max     8
_reflns_number_total     1827
_reflns_number_gt     1555
_reflns_threshold_expression     'I>2\s(I)'
_refine_ls_structure_factor_coef     Fsqd
_refine_ls_matrix_type     full
_refine_ls_R_factor_all     0.0541
_refine_ls_R_factor_gt     0.0464
_refine_ls_wR_factor_gt     0.1291
_refine_ls_wR_factor_ref     0.1371
_refine_ls_goodness_of_fit_ref     1.042
_refine_ls_restrained_S_all     1.041
_refine_ls_number_reflns     1827
_refine_ls_number_parameters     134
_refine_ls_number_restraints     13
_refine_ls_hydrogen_treatment     mixed
_refine_ls_weighting_scheme     calc
_refine_ls_weighting_details
              'w=1/[\s^2^(Fo^2^)+(0.0839P)^2^+1.1770P] where P=(Fo^2^+2Fc^2^)/3'
_atom_sites_solution_hydrogens     mixed
_atom_sites_solution_primary     ?
_atom_sites_solution_secondary     ?
_refine_ls_shift/su_max     0.000
_refine_ls_shift/su_mean     0.000
_refine_diff_density_max     0.214
_refine_diff_density_min     -0.178
_refine_ls_extinction_method     none
_refine_ls_extinction_coef     .
_refine_ls_abs_structure_details
;
Flack x determined using 616 quotients
[(<i>I</i>^+^)-(<i>I</i>^-^)]/[(<i>I</i>^+^)+(<i>I</i>^-^)]
(Parsons & Flack, 2004)
;
_refine_ls_abs_structure_Flack     -1.2(4)
loop_
    _atom_type_symbol
    _atom_type_description
    _atom_type_scat_dispersion_real
    _atom_type_scat_dispersion_imag
    _atom_type_scat_source
    'C' 'C' 0.0033 0.0016
                         'International Tables Vol C Tables 4.2.6.8 and 6.1.1.4'
    'H' 'H' 0.0000 0.0000
                         'International Tables Vol C Tables 4.2.6.8 and 6.1.1.4'
    'N' 'N' 0.0061 0.0033
                         'International Tables Vol C Tables 4.2.6.8 and 6.1.1.4'
    'O' 'O' 0.0106 0.0060
                         'International Tables Vol C Tables 4.2.6.8 and 6.1.1.4'
_computing_data_collection
;
SMART (Bruker, 2001)
;
_computing_cell_refinement
;
SAINT (Bruker, 2002)
;
_computing_data_reduction
;
SAINT (Bruker, 2002)
;
_computing_structure_solution
;
SHELXS97 (Sheldrick, 2008)
;
_computing_structure_refinement
;
SHELXL2014 (Sheldrick, 2008)
;
_computing_molecular_graphics
;
SHELXTL (Sheldrick, 2008)
;
_computing_publication_material
;
SHELXTL (Sheldrick, 2008) and PLATON (Spek, 2009)
;
loop_
    _atom_site_type_symbol
    _atom_site_label
    _atom_site_fract_x
    _atom_site_fract_y
    _atom_site_fract_z
    _atom_site_U_iso_or_equiv
    _atom_site_adp_type
    _atom_site_calc_flag
    _atom_site_occupancy
    _atom_site_disorder_assembly
    _atom_site_disorder_group
    O O1 0.6801(4) 0.96039(6) 0.9009(5) 0.0628(10) Uani d 0.912(13) A 1
    O O2 0.6899(4) 0.94439(9) 1.2429(5) 0.0759(12) Uani d 0.912(13) A 1
    O O1A 0.641(3) 0.9615(6) 0.946(6) 0.0628(10) Uani d 0.088(13) A 2
    O O2A 0.736(3) 0.9413(8) 1.210(5) 0.0759(12) Uani d 0.088(13) A 2
    C C1 0.67898(18) 0.89967(7) 0.9810(4) 0.0461(6) Uani d 1 . .
    C C2 0.6919(2) 0.87399(7) 1.1326(5) 0.0579(7) Uani d 1 . .
    H H2 0.7033 0.8802 1.2738 0.069 Uiso calc 1 . .
    C C3 0.6881(2) 0.83912(7) 1.0764(6) 0.0620(8) Uani d 1 . .
    H H3 0.6974 0.8221 1.1800 0.074 Uiso calc 1 . .
    C C4 0.6705(2) 0.82944(6) 0.8686(5) 0.0507(7) Uani d 1 . .
    C C5 0.6570(2) 0.85503(7) 0.7172(5) 0.0584(7) Uani d 1 . .
    H H5 0.6449 0.8488 0.5764 0.070 Uiso calc 1 . .
    C C6 0.6612(2) 0.89013(7) 0.7727(5) 0.0538(7) Uani d 1 . .
    H H6 0.6521 0.9072 0.6691 0.065 Uiso calc 1 . .
    C C7 0.68372(16) 0.93753(7) 1.0465(5) 0.0546(7) Uani d 1 . .
    C C8 0.6665(2) 0.79104(7) 0.8069(7) 0.0653(9) Uani d 1 . .
    H H8A 0.6956 0.7880 0.6672 0.078 Uiso calc 1 . .
    H H8B 0.7040 0.7775 0.9085 0.078 Uiso calc 1 . .
    N N1 0.5655(2) 0.77823(6) 0.8030(5) 0.0576(6) Uani d 1 . .
    H H1A 0.524(2) 0.7907(12) 0.682(7) 0.131(18) Uiso d 1 . .
    H H1B 0.5636(19) 0.7506(9) 0.776(8) 0.119(16) Uiso d 1 . .
    H H1C 0.529(2) 0.7830(10) 0.951(6) 0.16(2) Uiso d 1 . .
    O O1WA 0.6665(7) 0.73276(19) 0.2872(17) 0.100(2) Uani d 0.5 B 3
    O O1WB 0.6438(12) 0.7488(3) 0.244(3) 0.100(2) Uani d 0.35 C 4
    O O1WC 0.647(2) 0.7552(7) 0.323(5) 0.100(2) Uani d 0.15 D 5
loop_
    _atom_site_aniso_label
    _atom_site_aniso_U_11
    _atom_site_aniso_U_22
    _atom_site_aniso_U_33
    _atom_site_aniso_U_12
    _atom_site_aniso_U_13
    _atom_site_aniso_U_23
    O1 0.088(3) 0.0314(9) 0.0690(15) -0.0019(11) 0.0092(15) -0.0041(10)
    O2 0.107(3) 0.0553(14) 0.0655(15) -0.0144(17) -0.0026(16) -0.0195(12)
    O1A 0.088(3) 0.0314(9) 0.0690(15) -0.0019(11) 0.0092(15) -0.0041(10)
    O2A 0.107(3) 0.0553(14) 0.0655(15) -0.0144(17) -0.0026(16) -0.0195(12)
    C1 0.0512(14) 0.0333(12) 0.0537(15) -0.0039(9) 0.0023(11) -0.0037(10)
    C2 0.0784(19) 0.0426(14) 0.0526(16) -0.0071(13) -0.0054(16) -0.0023(12)
    C3 0.0843(19) 0.0379(13) 0.0638(19) -0.0031(14) -0.0036(14) 0.0076(13)
    C4 0.0527(13) 0.0296(11) 0.0697(17) -0.0005(10) 0.0082(12) -0.0056(12)
    C5 0.083(2) 0.0411(14) 0.0511(15) -0.0050(13) 0.0033(14) -0.0103(12)
    C6 0.0757(18) 0.0318(12) 0.0538(16) -0.0001(11) -0.0040(13) -0.0002(11)
    C7 0.0639(16) 0.0372(13) 0.0626(18) -0.0062(11) 0.0025(13) -0.0113(13)
    C8 0.0710(18) 0.0320(12) 0.093(2) 0.0035(12) 0.0091(17) -0.0108(14)
    N1 0.0777(15) 0.0303(10) 0.0648(15) -0.0039(10) -0.0015(12) -0.0033(11)
    O1WA 0.102(4) 0.086(5) 0.110(6) -0.028(5) 0.013(4) -0.009(5)
    O1WB 0.102(4) 0.086(5) 0.110(6) -0.028(5) 0.013(4) -0.009(5)
    O1WC 0.102(4) 0.086(5) 0.110(6) -0.028(5) 0.013(4) -0.009(5)
_geom_special_details
;
All e.s.d.'s (except the e.s.d. in the dihedral angle between two l.s. planes)
are estimated using the full covariance matrix. The cell e.s.d.'s are taken
into account individually in the estimation of e.s.d.'s in distances, angles
and torsion angles; correlations between e.s.d.'s in cell parameters are only
used when they are defined by crystal symmetry. An approximate (isotropic)
treatment of cell e.s.d.'s is used for estimating e.s.d.'s involving l.s.
planes.
;
loop_
    _geom_bond_atom_site_label_1
    _geom_bond_atom_site_label_2
    _geom_bond_site_symmetry_2
    _geom_bond_distance
    _geom_bond_publ_flag
    O1 C7 . 1.266(4) ?
    O2 C7 . 1.262(4) ?
    O1A C7 . 1.259(13) ?
    O2A C7 . 1.256(13) ?
    C1 C6 . 1.378(4) ?
    C1 C2 . 1.379(4) ?
    C1 C7 . 1.509(4) ?
    C2 C3 . 1.382(4) ?
    C2 H2 . 0.9300 ?
    C3 C4 . 1.376(5) ?
    C3 H3 . 0.9300 ?
    C4 C5 . 1.377(4) ?
    C4 C8 . 1.521(4) ?
    C5 C6 . 1.390(4) ?
    C5 H5 . 0.9300 ?
    C6 H6 . 0.9300 ?
    C8 N1 . 1.472(4) ?
    C8 H8A . 0.9700 ?
    C8 H8B . 0.9700 ?
    N1 H1A . 1.07(3) ?
    N1 H1B . 1.07(3) ?
    N1 H1C . 1.07(3) ?
loop_
    _geom_angle_atom_site_label_1
    _geom_angle_atom_site_label_2
    _geom_angle_atom_site_label_3
    _geom_angle_site_symmetry_1
    _geom_angle_site_symmetry_3
    _geom_angle
    _geom_angle_publ_flag
    C6 C1 C2 . . 119.1(2) ?
    C6 C1 C7 . . 121.4(2) ?
    C2 C1 C7 . . 119.5(3) ?
    C1 C2 C3 . . 120.6(3) ?
    C1 C2 H2 . . 119.7 ?
    C3 C2 H2 . . 119.7 ?
    C4 C3 C2 . . 120.6(3) ?
    C4 C3 H3 . . 119.7 ?
    C2 C3 H3 . . 119.7 ?
    C3 C4 C5 . . 119.0(2) ?
    C3 C4 C8 . . 120.5(3) ?
    C5 C4 C8 . . 120.5(3) ?
    C4 C5 C6 . . 120.7(3) ?
    C4 C5 H5 . . 119.6 ?
    C6 C5 H5 . . 119.6 ?
    C1 C6 C5 . . 120.1(3) ?
    C1 C6 H6 . . 120.0 ?
    C5 C6 H6 . . 120.0 ?
    O2A C7 O1A . . 126.0(16) ?
    O2 C7 O1 . . 124.2(3) ?
    O2A C7 C1 . . 111.0(15) ?
    O1A C7 C1 . . 123.0(14) ?
    O2 C7 C1 . . 118.0(3) ?
    O1 C7 C1 . . 117.8(3) ?
    N1 C8 C4 . . 111.1(2) ?
    N1 C8 H8A . . 109.4 ?
    C4 C8 H8A . . 109.4 ?
    N1 C8 H8B . . 109.4 ?
    C4 C8 H8B . . 109.4 ?
    H8A C8 H8B . . 108.0 ?
    C8 N1 H1A . . 111.9(15) ?
    C8 N1 H1B . . 110.8(15) ?
    H1A N1 H1B . . 109(4) ?
    C8 N1 H1C . . 111.6(16) ?
    H1A N1 H1C . . 107(2) ?
    H1B N1 H1C . . 107(2) ?
loop_
    _geom_hbond_atom_site_label_D
    _geom_hbond_atom_site_label_H
    _geom_hbond_atom_site_label_A
    _geom_hbond_site_symmetry_A
    _geom_hbond_distance_DH
    _geom_hbond_distance_HA
    _geom_hbond_distance_DA
    _geom_hbond_angle_DHA
    N1 H1A O2 15_464 1.07(3) 1.75(3) 2.804(4) 170(3)
    N1 H1B O1 8_644 1.07(3) 1.73(4) 2.768(3) 162(4)
    N1 H1C O1 15_465 1.07(3) 1.87(3) 2.901(6) 161(3)
_shelx_hkl_file
;
   1  -1  -1 1617.59   14.97
   1  -1  -1 1618.95   15.42
   1  -1  -1 1632.88   14.11
   2  -2  -2  240.07    3.50
   2  -2  -2  238.56    3.23
   2  -2  -2  241.08    3.39
   3  -3  -3  143.45    2.69
  -3   3   3  149.75    3.06
   3  -3  -3  150.29    2.97
  -3   3   3  151.14    3.50
  -4   4   4   13.06    1.12
  -4   4   4   13.69    1.33
   4  -4  -4   12.29    0.84
   4  -4  -4   11.79    1.07
  -5   5   5    5.27    0.93
  -5   5   5    6.59    1.13
   5  -5  -5    6.06    0.96
  -6   6   6    7.19    1.15
   6  -6  -6    7.87    1.18
   7  -7  -7    2.92    0.75
  -9   7   7   -0.82    0.55
   9  -7  -7    1.16    0.66
   8  -6  -6    6.28    1.13
  -8   6   6    6.18    1.15
  -7   5   5    2.64    0.85
   7  -5  -5    2.59    0.71
  -7   5   5    1.99    0.76
  -6   4   4   27.19    1.61
   6  -4  -4   29.64    1.57
  -6   4   4   30.38    1.94
  -5   3   3  151.27    2.69
  -5   3   3  153.39    3.46
  -5   3   3  154.12    3.96
   5  -3  -3  151.50    3.15
  -4   2   2  207.92    2.88
   4  -2  -2  210.64    3.60
   4  -2  -2  205.38    3.24
  -3   1   1 3787.36   35.85
   3  -1  -1 3821.80   32.60
   3  -1  -1 3830.36   34.17
   2   0   0   -2.50    0.17
  -2   0   0   -2.24    0.17
  -1  -1  -1 1631.15   15.33
   1   1   1 1600.02   14.00
   0  -2  -2 1551.15   14.24
   0  -2  -2 1566.21   15.33
   0   2   2 1546.67   14.53
   0   2   2 1586.97   16.62
  -1   3   3   60.99    1.61
  -1   3   3   56.93    1.83
   1  -3  -3   61.54    1.75
   1  -3  -3   56.17    1.67
   2  -4  -4  116.16    2.84
   2  -4  -4  117.02    2.74
  -2   4   4  112.13    2.69
  -2   4   4  113.89    3.18
   3  -5  -5   21.77    1.43
  -3   5   5   22.57    1.37
  -3   5   5   23.19    1.60
   3  -5  -5   21.69    1.31
   4  -6  -6    6.59    1.07
   5  -7  -7    0.87    0.71
  10  -6  -6    1.95    0.77
 -10   6   6    1.42    0.89
  -9   5   5   14.11    1.65
   9  -5  -5   11.42    1.39
  -9   5   5   11.69    1.75
  -8   4   4    3.68    0.89
   8  -4  -4    3.15    0.72
  -8   4   4    4.71    1.10
   7  -3  -3    6.10    0.79
  -7   3   3    9.11    1.20
  -7   3   3   11.02    1.19
  -6   2   2   51.46    1.32
   6  -2  -2   46.79    1.57
   5  -1  -1  677.25    7.18
  -5   1   1  678.70    7.14
   5  -1  -1  680.93    7.85
   4   0   0 2509.83   21.67
  -4   0   0 2527.94   23.48
   4   0   0 2509.17   22.93
   3   1   1 3592.43   33.64
  -3  -1  -1 3572.02   32.98
   3   1   1 3580.70   31.42
  -2  -2  -2  225.56    3.52
   2   2   2  229.68    3.25
  -1  -3  -3   56.60    1.75
   1   3   3   60.08    1.74
   1   3   3   56.31    1.27
  -1  -3  -3   59.10    1.81
   0   4   4   21.68    0.99
   0  -4  -4   20.04    1.17
   0  -4  -4   16.25    1.07
   1  -5  -5   52.08    2.15
   1  -5  -5   49.54    2.08
   2  -6  -6    5.82    1.05
   3  -7  -7    2.96    0.87
 -11   5   5    5.19    1.24
 -11   5   5    5.32    1.20
  11  -5  -5    5.34    1.03
 -10   4   4   18.88    2.10
 -10   4   4   16.18    1.70
  10  -4  -4   16.76    1.49
  -9   3   3   35.29    2.25
  -9   3   3   37.35    2.06
   9  -3  -3   31.90    1.62
  -8   2   2   35.11    1.94
   8  -2  -2   37.42    1.56
  -8   2   2   35.25    1.71
   7  -1  -1  777.16    9.27
   7  -1  -1  788.97    8.58
  -7   1   1  775.31    8.44
  -6   0   0   -0.07    0.24
   6   0   0   -0.02    0.23
   6   0   0   -0.35    0.21
  -5  -1  -1  668.18    7.76
   5   1   1  677.01    6.82
   5   1   1  666.35    7.19
  -4  -2  -2  199.29    3.54
   4   2   2  205.77    3.24
  -3  -3  -3  144.39    3.17
  -2  -4  -4  115.57    3.09
   2   4   4  120.77    2.95
  -1  -5  -5   49.61    2.15
   1   5   5   53.03    2.14
   0  -6  -6   34.17    2.02
   0   6   6   34.55    1.95
  -1   7   7    0.62    0.62
 -13   5   5    0.22    0.67
 -12   4   4    5.39    1.30
  12  -4  -4    5.65    1.05
 -12   4   4    5.85    1.23
 -11   3   3    0.34    0.53
  11  -3  -3    0.60    0.49
 -11   3   3    1.04    0.59
  10  -2  -2    6.39    0.89
 -10   2   2    5.03    0.91
 -10   2   2    6.78    1.12
   9  -1  -1   41.14    1.62
  -9   1   1   43.36    1.48
  -9   1   1   40.58    2.02
  -9   1   1   43.08    1.84
  -8   0   0 2728.90   26.49
   8   0   0 2749.19   24.77
   8   0   0 2766.67   26.09
   7   1   1  787.47    8.74
  -7  -1  -1  787.39    9.29
  -7  -1  -1  783.62    9.55
  -7  -1  -1  775.77    8.33
  -6  -2  -2   49.82    0.93
   6   2   2   48.30    1.62
  -6  -2  -2   49.71    1.78
   5   3   3  144.21    3.07
  -5  -3  -3  144.95    3.41
  -4  -4  -4   10.80    1.12
   4   4   4   12.70    1.11
   3   5   5   24.12    1.52
  -3  -5  -5   23.08    1.58
  -2  -6  -6    9.76    1.37
   2   6   6    7.07    1.15
  -1  -7  -7    1.61    0.68
   1   7   7    0.72    0.58
 -14   4   4   -0.84    0.51
 -14   4   4   -0.83    0.44
 -13   3   3    0.72    0.60
 -13   3   3    0.08    0.54
  13  -3  -3    1.22    0.62
 -12   2   2   14.00    1.73
 -12   2   2   14.28    1.52
  12  -2  -2   11.44    1.21
 -11   1   1  205.17    5.31
 -11   1   1  224.49    4.83
  11  -1  -1  214.60    4.31
 -10   0   0    0.08    0.37
 -10   0   0    0.19    0.44
  10   0   0    0.30    0.42
 -10   0   0    0.25    0.39
  -9  -1  -1   41.32    1.69
   9   1   1   41.13    1.67
  -9  -1  -1   41.30    1.72
  -9  -1  -1   43.33    1.52
   8   2   2   37.11    1.58
  -8  -2  -2   38.31    1.75
   7   3   3    8.67    0.93
  -7  -3  -3    7.47    0.96
  -6  -4  -4   24.95    1.55
   6   4   4   28.87    1.51
   5   5   5    4.69    0.88
  -5  -5  -5    6.65    1.04
   4   6   6    7.60    1.18
  -4  -6  -6    6.54    1.16
   3   7   7    5.57    1.12
  -3  -7  -7    4.93    1.05
 -15   3   3    0.46    0.54
 -15   3   3    0.73    0.57
  14  -2  -2   12.57    1.37
 -14   2   2   12.33    1.59
 -14   2   2   14.42    1.91
 -13   1   1    1.30    0.61
  13  -1  -1    0.54    0.54
 -13   1   1    1.81    0.66
 -12   0   0  149.11    4.33
  12   0   0  154.63    3.78
 -12   0   0  156.51    3.72
  11   1   1  211.88    4.44
 -11  -1  -1  203.33    4.29
  10   2   2    6.59    0.92
 -10  -2  -2    5.48    0.89
  -9  -3  -3   33.56    1.81
   9   3   3   30.83    1.63
  -8  -4  -4    2.88    0.73
   8   4   4    3.61    0.70
   7   5   5    2.16    0.71
  -7  -5  -5    1.89    0.70
   6   6   6    8.20    1.27
  -6  -6  -6    9.79    1.43
  -5  -7  -7    0.75    0.62
   5   7   7    0.89    0.58
 -16   2   2   -0.77    0.47
  16  -2  -2    0.57    0.52
 -16   2   2    0.13    0.48
 -15   1   1   14.40    1.83
 -15   1   1   13.63    1.62
  15  -1  -1   15.14    1.53
  14   0   0   -0.46    0.48
 -13  -1  -1    2.59    0.65
  13   1   1    2.10    0.75
 -12  -2  -2   14.52    1.42
  12   2   2   14.04    1.39
  11   3   3    0.96    0.59
 -11  -3  -3    1.00    0.52
 -10  -4  -4   16.20    1.61
  10   4   4   17.43    1.55
   9   5   5   11.63    1.42
  -9  -5  -5   11.35    1.50
  -8  -6  -6    5.98    1.17
   8   6   6    4.57    0.96
   7   7   7    0.05    0.57
  -7  -7  -7   -0.10    0.47
  17  -1  -1    0.79    0.59
  16   0   0    4.74    0.96
  15   1   1   16.11    1.64
 -14  -2  -2   13.96    1.48
  14   2   2   12.00    1.43
 -13  -3  -3    1.01    0.57
  13   3   3    0.53    0.57
 -12  -4  -4    4.55    0.98
  12   4   4    6.50    1.10
  11   5   5    2.13    0.73
 -11  -5  -5    3.90    0.94
  10   6   6    1.76    0.69
 -10  -6  -6    1.06    0.60
  18   0   0    0.15    0.64
  17   1   1   -0.12    0.49
  16   2   2    0.36    0.57
  15   3   3    0.58    0.66
 -15  -3  -3    1.07    0.66
  14   4   4    0.11    0.58
 -14  -4  -4   -0.04    0.52
  13   5   5   -0.09    0.54
 -13  -5  -5    0.15    0.56
  13   7   5    3.20    0.81
 -13  -7  -5    3.08    0.95
 -14  -6  -4    4.84    0.95
  14   6   4    4.92    1.02
  15   5   3    0.43    0.66
 -15  -5  -3    1.63    0.62
  16   4   2    1.76    0.76
  17   3   1    0.60    0.57
 -10  -8  -6    6.26    1.14
  10   8   6    5.26    1.02
  11   7   5   -0.43    0.47
 -11  -7  -5    0.69    0.58
 -12  -6  -4   -0.06    0.47
  12   6   4    1.35    0.61
 -13  -5  -3    1.61    0.61
  13   5   3    1.35    0.67
  14   4   2    0.14    0.52
 -14  -4  -2    1.50    0.59
  15   3   1   17.94    1.68
  16   2   0   10.24    1.35
  -7  -9  -7    1.22    0.68
   8   8   6    8.78    1.35
  -8  -8  -6    8.11    1.33
   9   7   5    0.27    0.42
  -9  -7  -5    0.13    0.50
  10   6   4    4.89    0.94
 -10  -6  -4    2.29    0.78
  11   5   3    6.05    1.01
 -11  -5  -3    4.73    0.92
 -12  -4  -2    3.02    0.71
  12   4   2    1.27    0.61
  13   3   1   -0.38    0.43
 -13  -3  -1    0.00    0.42
  14   2   0   10.35    1.26
 -15  -1   1   16.22    1.74
  15   1  -1   16.78    1.59
 -15  -1   1   13.92    1.83
 -16   0   2    0.13    0.53
 -16   0   2    0.15    0.52
  -5  -9  -7    1.50    0.65
   5   9   7    2.63    0.82
   6   8   6   10.54    1.42
  -6  -8  -6   11.43    1.54
  -7  -7  -5   24.91    1.78
   7   7   5   22.67    1.59
   8   6   4   31.74    1.72
  -8  -6  -4   33.62    1.95
  -9  -5  -3   57.25    2.40
   9   5   3   58.18    2.22
 -10  -4  -2    5.08    0.85
  10   4   2    4.55    0.85
 -11  -3  -1   22.72    1.43
  11   3   1   24.19    1.47
  12   2   0   47.28    2.06
 -12  -2   0   48.13    2.03
 -12  -2   0   46.44    2.33
 -12  -2   0   53.82    2.21
 -13  -1   1    1.65    0.73
 -13  -1   1    1.25    0.64
  13   1  -1    2.49    0.68
 -14   0   2   15.86    1.72
  14   0  -2   14.92    1.45
 -14   0   2   13.05    1.84
 -15   1   3    0.32    0.55
 -15   1   3   -0.24    0.49
   3   9   7    0.63    0.62
  -3  -9  -7    2.59    0.89
   4   8   6   30.20    1.91
  -4  -8  -6   34.59    2.15
  -5  -7  -5   74.88    2.91
   5   7   5   72.80    2.71
  -6  -6  -4   73.91    2.69
   6   6   4   78.83    2.56
  -7  -5  -3   69.30    2.45
   7   5   3   73.67    2.29
   8   4   2   25.91    1.34
  -8  -4  -2   24.80    1.41
   9   3   1   41.96    1.69
   9   3   1   42.71    1.47
  -9  -3  -1   41.29    1.75
  10   2   0  112.63    2.84
  10   2   0  110.31    2.78
 -10  -2   0  109.43    2.83
 -11  -1   1  214.66    5.38
 -11  -1   1  216.84    4.69
  11   1  -1  210.01    4.60
  11   1  -1  210.55    4.20
  12   0  -2   -0.26    0.39
 -12   0   2    0.08    0.41
 -12   0   2   -0.72    0.39
  13  -1  -3    0.51    0.49
 -13   1   3    1.02    0.63
 -13   1   3    0.84    0.64
 -14   2   4    1.99    0.78
 -14   2   4    0.78    0.66
   1   9   7    4.56    0.99
  -2  -8  -6   23.29    1.70
   2   8   6   22.11    1.62
  -3  -7  -5   70.18    2.70
   3   7   5   64.28    2.50
  -4  -6  -4   17.64    1.25
   4   6   4   15.70    1.12
  -5  -5  -3   55.65    2.02
   5   5   3   56.65    1.86
   6   4   2   62.79    1.13
   6   4   2   61.16    1.84
  -6  -4  -2   66.58    2.10
  -7  -3  -1  403.26    5.80
   7   3   1  399.39    4.95
   7   3   1  401.17    5.37
  -8  -2   0  355.62    5.27
   8   2   0  360.44    5.03
   8   2   0  362.29    5.21
   9   1  -1   45.73    1.65
   9   1  -1   41.05    1.79
  -9  -1   1   45.34    1.58
  10   0  -2  156.05    3.47
  10   0  -2  155.84    3.98
  11  -1  -3    1.72    0.58
 -11   1   3    3.77    0.98
 -11   1   3    3.06    0.87
 -12   2   4    1.00    0.71
 -12   2   4    0.51    0.55
  12  -2  -4    0.93    0.64
 -13   3   5    1.20    0.81
 -13   3   5    1.50    0.92
  -1   9   7    4.16    0.97
   0  -8  -6   -0.18    0.55
   0   8   6    0.81    0.58
  -1  -7  -5    7.44    1.03
   1   7   5    9.57    1.15
   2   6   4   91.98    2.56
   3   5   3    7.15    0.75
  -3  -5  -3    5.70    0.74
   3   5   3    6.65    0.35
   4   4   2   67.06    1.72
  -4  -4  -2   68.49    1.92
   5   3   1  438.77    5.19
  -5  -3  -1  431.73    5.67
   5   3   1  438.57    4.78
  -6  -2   0   11.11    0.72
   6   2   0   10.77    0.69
   6   2   0   10.32    0.69
  -7  -1   1  776.79    8.70
   7   1  -1  787.64    9.34
   7   1  -1  793.26    8.51
   8   0  -2    0.04    0.27
   8   0  -2    0.10    0.43
  -8   0   2    0.06    0.29
   9  -1  -3    4.14    0.87
  -9   1   3    4.92    0.95
   9  -1  -3    5.01    0.78
  -9   1   3    5.62    1.08
 -10   2   4    6.07    1.14
  10  -2  -4    7.51    1.05
 -10   2   4    7.25    1.39
 -11   3   5    2.07    0.86
 -11   3   5    1.87    0.94
  11  -3  -5    2.49    0.83
   3  -9  -7    1.05    0.66
   2  -8  -6   21.18    1.76
   1  -7  -5    8.59    1.05
   1  -7  -5    8.32    1.10
   0  -6  -4   -0.01    0.30
   0   6   4    0.48    0.28
   0  -6  -4   -0.34    0.26
  -1  -5  -3 1050.52   11.75
   1   5   3 1072.57   10.39
  -1  -5  -3 1057.00   11.11
   2   4   2  187.75    2.15
   2   4   2  188.46    2.90
  -2  -4  -2  185.69    3.10
  -3  -3  -1 1317.77   13.08
   3   3   1 1297.09   11.84
   3   3   1 1310.34   12.20
  -4  -2   0 9932.00   93.71
   4   2   0 9999.96   85.88
   4   2   0 9902.46   91.30
   5   1  -1  668.22    7.00
   5   1  -1  669.32    7.73
  -5  -1   1  671.80    7.27
  -6   0   2  107.31    2.17
   6   0  -2  108.41    2.37
   6   0  -2  106.51    2.68
   7  -1  -3    2.18    0.59
   7  -1  -3    2.22    0.52
  -8   2   4    6.73    1.24
   8  -2  -4    8.60    1.04
  -8   2   4    8.00    1.23
  -9   3   5   -0.80    0.45
   9  -3  -5    0.66    0.59
  -9   3   5    0.12    0.57
 -10   4   6    3.96    1.12
 -10   4   6    3.00    1.02
   5  -9  -7    0.42    0.60
   4  -8  -6   33.15    2.02
  -3   7   5   63.59    2.25
   3  -7  -5   65.09    2.44
   2  -6  -4   96.20    2.46
   2  -6  -4   94.09    2.64
  -2   6   4   95.00    2.44
   1  -5  -3 1040.18   11.00
  -1   5   3 1065.91   10.95
   1  -5  -3 1060.98   11.32
   0  -4  -2   -0.13    0.12
   0  -4  -2   -0.08    0.17
   0   4   2   -0.05    0.13
  -1  -3  -1   94.49    1.51
   1   3   1   93.78    1.21
  -1  -3  -1   92.07    1.57
   2   2   0  696.95    6.80
  -2  -2   0  694.50    7.01
   2   2   0  701.20    6.36
  -3  -1   1 3847.39   35.91
   3   1  -1 3759.98   32.79
   3   1  -1 3813.10   34.07
   4   0  -2   -0.12    0.25
  -4   0   2   -0.09    0.17
   4   0  -2   -0.11    0.20
  -5   1   3    1.71    0.41
   5  -1  -3    1.79    0.52
   5  -1  -3    1.39    0.42
  -6   2   4    7.62    1.06
   6  -2  -4    8.42    0.97
  -6   2   4    7.29    1.13
  -7   3   5    0.48    0.54
   7  -3  -5    0.08    0.44
  -7   3   5    0.54    0.55
  -8   4   6    2.41    0.88
  -8   4   6    2.25    0.83
   8  -4  -6    1.80    0.71
  -9   5   7    0.04    0.68
   7  -9  -7    3.12    0.92
   6  -8  -6   12.65    1.47
  -6   8   6   12.45    1.44
   5  -7  -5   71.83    2.68
  -5   7   5   67.50    2.57
  -4   6   4   16.86    1.38
   4  -6  -4   16.33    0.95
  -4   6   4   16.99    1.16
   4  -6  -4   17.98    1.17
   3  -5  -3    6.76    0.54
  -3   5   3    6.78    0.88
  -3   5   3    7.25    0.76
   3  -5  -3    6.72    0.75
   2  -4  -2  187.23    2.97
  -2   4   2  189.16    3.51
  -2   4   2  191.79    2.97
   2  -4  -2  187.47    2.64
   1  -3  -1   94.16    1.33
  -1   3   1   91.25    1.51
   1  -3  -1   95.79    1.54
  -1   3   1  100.87    1.82
   1   1  -1 1628.57   14.20
   1   1  -1 1653.26   15.10
   1   1  -1 1636.18   15.54
   2   0  -2   50.54    1.29
   2   0  -2   48.01    1.27
   2   0  -2   49.40    1.36
   3  -1  -3    8.57    0.66
   3  -1  -3    8.48    0.74
   3  -1  -3    8.83    0.80
   4  -2  -4    6.09    0.80
   4  -2  -4    5.26    0.69
  -4   2   4    6.81    0.90
  -4   2   4    5.75    0.96
   5  -3  -5   21.82    1.42
  -5   3   5   19.09    1.42
  -5   3   5   21.47    1.70
  -6   4   6    2.22    0.81
   6  -4  -6    3.19    0.82
  -6   4   6    2.37    0.79
   7  -5  -7    2.20    0.77
  -8   8   6    8.16    1.31
   8  -8  -6   10.29    1.38
   7  -7  -5   28.84    1.78
  -7   7   5   25.60    1.76
   6  -6  -4   81.02    2.63
  -6   6   4   77.38    2.72
  -6   6   4   80.00    3.20
  -5   5   3   59.22    2.43
  -5   5   3   58.25    1.45
   5  -5  -3   56.42    1.90
  -5   5   3   58.89    2.04
  -4   4   2   71.23    2.25
   4  -4  -2   69.50    1.80
  -4   4   2   70.49    1.36
  -4   4   2   74.57    2.01
   3  -3  -1 1307.62   12.16
  -3   3   1 1355.55   13.04
  -3   3   1 1347.89   13.01
   2  -2   0  690.34    6.39
  -2   2   0  689.40    6.73
  -2   2   0  690.76    7.71
  -2   2   0  689.95    6.90
   1  -1   1 1645.09   14.33
  -1   1  -1 1668.84   15.75
   0   0  -2   -0.30    0.16
   0   0  -2   -0.02    0.19
   0   0  -2   -0.28    0.15
   1  -1  -3   24.76    1.09
   1  -1  -3   26.01    1.14
   1  -1  -3   24.61    1.02
  -2   2   4   28.89    1.35
   2  -2  -4   28.03    1.34
   2  -2  -4   32.05    1.44
  -2   2   4   27.78    1.50
   3  -3  -5   17.09    1.21
  -3   3   5   18.93    1.51
   3  -3  -5   17.29    1.27
  -3   3   5   18.02    1.24
   4  -4  -6    4.39    0.95
   5  -5  -7    1.01    0.63
 -10   8   6    4.55    1.17
  10  -8  -6    4.76    1.01
   9  -7  -5    0.41    0.56
  -9   7   5    0.26    0.57
   8  -6  -4   35.06    1.83
  -8   6   4   34.35    2.02
  -8   6   4   32.31    2.24
  -7   5   3   68.75    2.46
  -7   5   3   68.33    2.88
   7  -5  -3   69.51    2.25
  -6   4   2   65.70    1.36
  -6   4   2   63.07    2.09
   6  -4  -2   63.51    1.88
  -6   4   2   67.73    2.46
  -5   3   1  445.13    6.60
   5  -3  -1  448.99    5.33
  -5   3   1  440.72    5.75
  -5   3   1  441.20    4.81
  -4   2   0 9957.51   90.69
   4  -2   0 9674.29   83.86
  -4   2   0 9792.96  100.67
  -4   2   0 9296.12   87.61
  -3   1  -1 3716.77   33.88
   3  -1   1 3668.78   30.99
  -3   1  -1 3668.08   34.43
   2   0   2   49.81    1.33
   1   1   3   25.37    0.95
   1   1   3   26.04    1.11
   1   1   3   24.89    0.85
  -1  -1  -3   26.92    1.22
   0  -2  -4    0.04    0.25
   0  -2  -4    0.00    0.28
   0   2   4   -0.11    0.30
   0   2   4   -0.20    0.28
   1  -3  -5    5.70    0.90
   1  -3  -5    4.22    0.79
   2  -4  -6    9.09    1.25
   3  -5  -7    2.10    0.71
  11  -7  -5    0.24    0.52
 -11   7   5    0.57    0.72
 -10   6   4    4.92    1.05
  10  -6  -4    3.81    0.87
 -10   6   4    3.81    1.05
  -9   5   3   58.05    2.93
   9  -5  -3   55.65    2.17
  -9   5   3   58.04    2.47
  -8   4   2   24.77    1.43
  -8   4   2   25.07    1.67
   8  -4  -2   25.05    1.31
  -7   3   1  405.92    5.91
  -7   3   1  401.79    6.72
  -7   3   1  409.71    4.90
   7  -3  -1  400.18    5.40
   6  -2   0   11.12    0.70
  -6   2   0   10.98    0.66
  -6   2   0   10.00    0.75
  -6   2   0   11.05    0.70
  -5   1  -1  685.58    7.80
   5  -1   1  673.89    7.34
  -5   1  -1  681.39    7.94
  -5   1  -1  687.58    6.94
  -4   0  -2   -0.14    0.21
   4   0   2    0.12    0.24
  -3  -1  -3   10.19    0.91
   3   1   3    9.95    0.84
   2   2   4   29.91    1.44
  -2  -2  -4   28.79    1.51
  -1  -3  -5    6.50    0.98
   1   3   5    4.38    0.79
   0  -4  -6    0.84    0.56
   0   4   6    0.06    0.48
  -1   5   7    3.52    0.90
 -12   6   4    1.42    0.76
  12  -6  -4    0.91    0.64
 -12   6   4    0.19    0.59
 -11   5   3    4.44    0.98
 -11   5   3    6.52    1.24
  11  -5  -3    5.86    0.93
 -10   4   2    4.16    0.80
  10  -4  -2    5.44    0.84
 -10   4   2    5.94    1.08
  -9   3   1   44.50    2.15
   9  -3  -1   40.54    1.66
  -9   3   1   46.13    1.44
  -9   3   1   45.37    1.88
   8  -2   0  375.76    5.32
  -8   2   0  367.91    5.15
  -8   2   0  371.33    6.22
  -8   2   0  364.03    5.33
  -7   1  -1  798.58    9.70
  -7   1  -1  790.25    8.42
   7  -1   1  785.47    8.84
  -7   1  -1  786.37    9.22
   6   0   2  103.99    2.47
  -6   0  -2  105.22    2.61
  -6   0  -2  104.70    1.52
   5   1   3    2.24    0.51
  -5  -1  -3    1.72    0.54
   4   2   4    5.51    0.78
  -4  -2  -4    5.99    0.88
   3   3   5   18.96    1.38
  -3  -3  -5   22.28    1.52
  -2  -4  -6    6.19    1.10
   2   4   6    7.87    1.19
  -1  -5  -7    4.05    0.94
   1   5   7    3.18    0.89
  14  -6  -4    4.77    1.00
 -14   6   4    5.43    1.13
  13  -5  -3    2.26    0.73
 -13   5   3    1.10    0.64
 -13   5   3    2.46    0.82
 -12   4   2    0.82    0.62
  12  -4  -2    1.09    0.55
 -12   4   2    0.79    0.64
  11  -3  -1   24.85    1.46
 -11   3   1   21.17    1.72
 -11   3   1   24.84    1.59
 -10   2   0  116.74    2.76
 -10   2   0  117.02    3.45
  10  -2   0  114.83    2.97
 -10   2   0  115.63    2.91
  -9   1  -1   41.19    1.68
   9  -1   1   40.93    1.71
  -9   1  -1   42.98    1.49
  -9   1  -1   42.16    1.69
  -8   0  -2    0.33    0.40
   8   0   2   -0.02    0.33
   7   1   3    2.73    0.55
  -7  -1  -3    2.50    0.59
   6   2   4    6.58    0.94
  -6  -2  -4    7.24    1.02
   5   3   5   18.97    1.37
  -5  -3  -5   18.36    1.46
   4   4   6    5.03    1.00
  -4  -4  -6    4.47    0.98
  -3  -5  -7    2.23    0.79
   3   5   7    2.34    0.80
 -15   5   3    1.38    0.65
  15  -5  -3    1.36    0.65
 -14   4   2    0.27    0.51
 -14   4   2    0.36    0.54
  14  -4  -2    1.00    0.53
 -13   3   1   -0.05    0.45
  13  -3  -1    0.34    0.44
 -13   3   1   -0.54    0.39
 -12   2   0   49.16    2.08
 -12   2   0   48.65    2.37
  12  -2   0   50.91    2.17
  11  -1   1  221.83    4.58
 -11   1  -1  211.50    4.45
 -10   0  -2  154.84    3.77
  10   0   2  148.81    3.65
  -9  -1  -3    5.75    0.93
   9   1   3    4.55    0.81
  -8  -2  -4    8.52    1.18
   8   2   4    5.67    0.91
  -7  -3  -5    1.44    0.65
   7   3   5    1.67    0.60
   6   4   6    2.36    0.79
  -6  -4  -6    2.19    0.74
   5   5   7    1.17    0.62
  -5  -5  -7    0.96    0.59
 -16   4   2    2.67    0.81
  16  -4  -2    1.76    0.68
 -15   3   1   17.72    1.73
  15  -3  -1   15.50    1.58
  14  -2   0    9.62    1.27
  13  -1   1    1.68    0.63
  12   0   2   -0.47    0.39
 -12   0  -2   -0.38    0.34
  11   1   3    3.39    0.80
 -11  -1  -3    3.43    0.82
 -10  -2  -4    6.20    1.06
  10   2   4    6.46    1.06
  -9  -3  -5    0.54    0.49
   9   3   5    1.04    0.55
  -8  -4  -6    2.71    0.80
   8   4   6    2.31    0.80
  -7  -5  -7    2.52    0.75
   7   5   7    1.00    0.66
  17  -3  -1    0.67    0.54
  16  -2   0    8.22    1.24
  15  -1   1   14.83    1.60
  14   0   2   16.04    1.63
 -14   0  -2   15.50    1.53
  13   1   3    1.12    0.63
 -13  -1  -3    1.69    0.57
  12   2   4    0.35    0.57
 -12  -2  -4    0.94    0.53
  11   3   5    1.14    0.61
 -11  -3  -5    2.17    0.71
 -10  -4  -6    3.71    1.00
  10   4   6    4.54    0.96
  17  -1   1    1.02    0.52
  16   0   2   -0.09    0.53
 -15  -1  -3    0.26    0.46
  15   1   3   -0.06    0.55
  14   2   4    1.70    0.78
 -14  -2  -4    1.13    0.57
 -13  -3  -5    1.20    0.55
  13   3   5    2.70    0.81
  13   9   5   -0.25    0.55
 -14  -8  -4    0.72    0.60
  14   8   4    0.31    0.59
  15   7   3    0.21    0.61
 -15  -7  -3    0.70    0.52
  16   6   2    0.01    0.55
 -10 -10  -6    4.29    0.95
  10  10   6    5.15    0.99
  11   9   5   16.58    1.74
 -11  -9  -5   14.97    1.81
  12   8   4    6.95    1.16
 -12  -8  -4    8.05    1.33
  13   7   3   16.42    1.60
 -13  -7  -3   17.94    1.77
  14   6   2    3.04    0.85
 -14  -6  -2    1.65    0.65
  15   5   1    0.18    0.45
  16   4   0    0.26    0.53
  -7 -11  -7    1.41    0.61
   8  10   6   22.07    1.99
  -8 -10  -6   18.55    1.98
   9   9   5   39.53    2.13
  -9  -9  -5   42.22    2.43
  10   8   4   24.75    1.70
 -10  -8  -4   25.93    1.81
 -11  -7  -3    0.72    0.50
  11   7   3    0.81    0.57
 -12  -6  -2    3.11    0.76
  12   6   2    3.38    0.82
  13   5   1    0.04    0.50
 -13  -5  -1   -0.03    0.43
  14   4   0    5.18    0.95
 -15  -3   1   19.99    1.89
 -15  -3   1   18.09    2.02
  15   3  -1   18.28    1.62
 -16  -2   2    0.13    0.59
 -16  -2   2    0.95    0.72
  -5 -11  -7    2.01    0.67
   5  11   7    0.62    0.61
   6  10   6   11.55    1.43
  -6 -10  -6   11.31    1.52
   7   9   5   13.99    1.46
  -7  -9  -5   19.42    1.79
  -8  -8  -4    8.89    1.22
   8   8   4   10.27    1.16
   9   7   3   17.27    1.27
  -9  -7  -3   15.71    1.47
  10   6   2   36.68    1.71
 -10  -6  -2   34.31    1.81
 -11  -5  -1   17.20    1.28
  11   5   1   14.96    1.23
 -12  -4   0    3.32    0.70
  12   4   0    3.88    0.75
  12   4   0    2.93    0.71
 -13  -3   1   -0.39    0.54
 -13  -3   1    0.44    0.50
  13   3  -1    0.64    0.50
 -14  -2   2   14.30    1.74
 -14  -2   2   12.40    1.73
 -15  -1   3    0.05    0.51
 -15  -1   3   -0.47    0.50
  -3 -11  -7    2.47    0.78
   3  11   7    1.80    0.76
   4  10   6    6.78    1.14
  -4 -10  -6    7.22    1.21
  -5  -9  -5    6.93    1.12
   5   9   5    7.44    1.09
   6   8   4   12.24    1.15
  -6  -8  -4   11.48    1.27
  -7  -7  -3   40.55    1.89
   7   7   3   41.85    1.71
   8   6   2    1.93    0.52
  -8  -6  -2    2.20    0.62
  -9  -5  -1   46.17    1.88
   9   5   1   46.12    1.53
   9   5   1   47.71    1.76
  10   4   0    2.90    0.59
  10   4   0    3.87    0.69
 -10  -4   0    2.37    0.60
 -11  -3   1   22.15    1.35
  11   3  -1   23.91    1.32
  11   3  -1   21.68    1.45
  12   2  -2   13.96    1.23
  12   2  -2   14.69    1.51
 -12  -2   2   14.51    1.74
 -12  -2   2   16.59    1.62
 -13  -1   3    1.66    0.81
 -13  -1   3    1.80    0.75
 -14   0   4   -1.29    0.47
 -14   0   4   -0.06    0.58
   1  11   7    0.81    0.64
   2  10   6   22.65    1.67
  -2 -10  -6   21.07    1.61
   3   9   5   93.97    3.05
  -3  -9  -5   92.24    3.12
  -4  -8  -4   36.74    1.77
   4   8   4   35.38    1.66
  -5  -7  -3  216.05    4.32
   5   7   3  216.21    3.95
  -6  -6  -2  149.33    3.30
   6   6   2  147.59    2.08
   6   6   2  147.43    2.92
  -7  -5  -1   44.76    1.69
   7   5   1   42.82    1.49
   7   5   1   39.18    1.22
   8   4   0   18.77    1.01
   8   4   0   18.41    1.04
  -8  -4   0   19.38    1.11
  -9  -3   1   42.48    1.60
   9   3  -1   42.35    1.80
   9   3  -1   40.79    1.52
  10   2  -2    5.65    0.94
  10   2  -2    5.12    0.77
  11   1  -3    3.63    0.74
 -11  -1   3    2.64    0.82
 -11  -1   3    2.70    0.81
  11   1  -3    2.66    0.80
 -12   0   4    2.67    0.98
 -12   0   4    2.71    0.99
 -13   1   5    1.22    0.86
 -13   1   5    2.09    0.81
  -1  11   7    1.55    0.66
   0 -10  -6  129.04    3.85
   0  10   6  131.04    3.90
   0 -10  -6  126.94    3.96
   1   9   5  184.09    4.26
  -1  -9  -5  182.60    4.28
  -2  -8  -4  133.77    3.34
   2   8   4  137.31    3.24
   3   7   3  148.41    1.98
   3   7   3  144.12    2.98
  -3  -7  -3  142.00    3.14
  -4  -6  -2   10.32    0.77
   4   6   2   10.45    0.40
   4   6   2   10.03    0.70
   5   5   1  393.96    4.49
   5   5   1  393.47    4.80
  -5  -5  -1  389.59    5.36
  -6  -4   0   65.67    1.78
   6   4   0   61.82    1.55
   6   4   0   61.59    1.66
  -7  -3   1  389.79    5.28
   7   3  -1  396.96    5.00
   7   3  -1  392.96    5.68
   8   2  -2   39.22    1.77
  -8  -2   2   37.21    1.43
   8   2  -2   35.70    1.45
   9   1  -3    5.72    0.97
   9   1  -3    5.03    0.77
 -10   0   4   -0.42    0.46
 -10   0   4   -0.36    0.56
  10   0  -4   -0.17    0.44
 -11   1   5    4.42    1.19
 -11   1   5    3.22    1.10
   3 -11  -7    2.55    0.78
   2 -10  -6   22.89    1.68
   1  -9  -5  171.21    4.18
   1  -9  -5  180.55    4.05
   0  -8  -4    3.05    0.61
   0  -8  -4    4.07    0.66
   0   8   4    4.32    0.60
  -1  -7  -3  267.40    4.23
  -1  -7  -3  260.26    4.24
   1   7   3  255.60    3.43
   2   6   2  795.95    7.69
  -2  -6  -2  799.21    8.91
   2   6   2  798.73    8.23
  -3  -5  -1   35.19    1.13
   3   5   1   35.63    0.97
   3   5   1   35.65    0.79
   4   4   0    4.85    0.40
  -4  -4   0    5.90    0.52
   4   4   0    4.38    0.43
   5   3  -1  452.49    5.04
   5   3  -1  449.06    5.82
  -5  -3   1  452.14    5.49
   6   2  -2   51.73    1.55
  -6  -2   2   52.00    1.56
   6   2  -2   52.26    1.84
   7   1  -3    2.36    0.59
  -7  -1   3    2.77    0.55
   7   1  -3    1.67    0.46
   8   0  -4   32.77    1.65
   8   0  -4   26.96    1.72
  -9   1   5   -0.03    0.46
   9  -1  -5    0.34    0.52
  -9   1   5   -0.04    0.56
 -10   2   6   -0.11    0.58
 -10   2   6   -0.23    0.76
   5 -11  -7    0.39    0.58
   4 -10  -6    8.30    1.25
  -3   9   5   86.99    2.69
   3  -9  -5   86.15    2.90
   2  -8  -4  136.61    2.92
  -2   8   4  130.60    2.95
   2  -8  -4  131.30    3.21
  -1   7   3  261.19    3.90
   1  -7  -3  262.07    4.19
   1  -7  -3  263.46    3.99
   0  -6  -2  457.88    5.47
   0  -6  -2  466.24    5.43
   0   6   2  460.53    5.16
  -1  -5  -1  482.73    4.94
  -1  -5  -1  482.30    5.34
   1   5   1  485.58    4.89
   2   4   0   16.28    0.53
   2   4   0   16.07    0.43
  -3  -3   1 1298.55   13.01
   3   3  -1 1347.96   11.78
   3   3  -1 1339.82   12.95
   4   2  -2  211.88    3.10
   4   2  -2  215.89    3.61
  -4  -2   2  214.44    3.25
   5   1  -3    1.71    0.51
   5   1  -3    1.77    0.43
  -5  -1   3    1.75    0.43
   6   0  -4    0.07    0.31
   6   0  -4   -0.14    0.27
  -7   1   5    0.02    0.57
  -7   1   5   -0.21    0.52
   7  -1  -5    0.82    0.52
   8  -2  -6    9.28    1.26
  -8   2   6    6.92    1.24
  -8   2   6   10.00    1.63
  -9   3   7    0.58    0.75
   7 -11  -7   -0.08    0.55
   6 -10  -6    9.41    1.30
  -6  10   6   10.89    1.38
  -5   9   5    7.43    1.06
   5  -9  -5   10.61    1.27
  -4   8   4   35.53    1.66
   4  -8  -4   42.37    1.82
   3  -7  -3  152.18    3.13
  -3   7   3  148.10    3.06
   3  -7  -3  147.43    2.55
  -2   6   2  797.57    8.59
   2  -6  -2  784.88    8.33
   2  -6  -2  810.17    8.12
   1  -5  -1  486.47    5.00
  -1   5   1  482.82    5.20
   0   4   0  179.53    2.13
   0  -4   0  184.98    2.15
   1   3  -1   91.12    1.25
   1   3  -1   91.69    1.52
   2   2  -2  232.55    3.41
   2   2  -2  233.50    3.09
   2   2  -2  234.29    3.43
   3   1  -3    8.82    0.67
   3   1  -3    8.35    0.78
   3   1  -3    9.07    0.75
   4   0  -4   27.53    1.34
   4   0  -4   27.14    1.43
   4   0  -4   27.03    1.28
   5  -1  -5   20.34    1.34
  -5   1   5   19.15    1.46
  -5   1   5   18.58    1.56
  -6   2   6    0.71    0.69
   6  -2  -6    1.26    0.63
  -6   2   6    2.22    0.81
   8 -10  -6   23.21    2.00
  -8  10   6   19.17    1.83
   7  -9  -5   16.84    1.57
  -7   9   5   16.34    1.55
   6  -8  -4   11.78    1.19
  -6   8   4   11.09    1.18
   5  -7  -3  225.20    4.07
  -5   7   3  223.06    4.27
  -5   7   3  206.49    4.82
  -4   6   2   11.03    0.79
  -4   6   2   10.63    0.46
   4  -6  -2   10.02    0.72
  -4   6   2    9.91    0.89
   3  -5  -1   34.39    1.05
  -3   5   1   33.91    1.25
  -3   5   1   33.15    1.06
   2  -4   0   17.20    0.57
  -2   4   0   16.31    0.55
   1  -3   1   95.09    1.43
  -1   3  -1   95.76    1.31
   0   2  -2 1613.32   16.05
   0   2  -2 1643.20   15.11
   0   2  -2 1619.65   14.58
   1   1  -3   23.49    1.09
   1   1  -3   26.01    1.08
   1   1  -3   25.50    1.03
   2   0  -4    0.31    0.31
   2   0  -4   -0.27    0.26
   2   0  -4    0.01    0.28
  -3   1   5   15.57    1.26
  -3   1   5   13.41    1.35
   3  -1  -5   13.79    1.09
   3  -1  -5   14.57    1.23
   4  -2  -6    0.51    0.49
   5  -3  -7    3.61    0.83
 -10  10   6    4.20    1.08
  10 -10  -6    6.20    1.13
   9  -9  -5   41.54    2.27
  -9   9   5   43.89    2.46
  -8   8   4   10.13    1.28
   8  -8  -4   10.28    1.22
   7  -7  -3   40.90    1.77
  -7   7   3   42.17    1.93
  -7   7   3   39.15    2.17
  -6   6   2  147.24    3.31
  -6   6   2  151.25    2.05
   6  -6  -2  153.32    3.11
  -6   6   2  149.82    3.88
  -5   5   1  408.70    4.35
  -5   5   1  408.75    5.47
   5  -5  -1  410.25    5.14
  -5   5   1  410.80    6.33
  -4   4   0    6.57    0.43
  -4   4   0    2.32    0.38
   4  -4   0    4.41    0.47
  -3   3  -1 1339.76   13.29
   3  -3   1 1337.65   12.25
  -3   3  -1 1363.93   12.51
  -2   2  -2  231.58    2.57
  -2   2  -2  235.22    3.67
   2  -2   2  229.06    3.23
   1  -1   3   28.61    1.15
  -1   1  -3   27.72    0.89
  -1   1  -3   26.52    1.23
   0   0   4  216.47    3.91
   0   0  -4  215.93    3.52
   0   0  -4  227.51    4.36
   0   0  -4  214.47    4.01
   1  -1  -5    2.82    0.65
   1  -1  -5    3.67    0.70
   2  -2  -6    5.16    0.95
   2  -2  -6    6.90    1.06
   3  -3  -7    6.42    1.12
 -11   9   5   15.74    1.88
  11  -9  -5   17.67    1.78
  10  -8  -4   26.54    1.75
 -10   8   4   24.85    1.86
  -9   7   3   17.69    1.78
  -9   7   3   22.42    1.62
   9  -7  -3   15.66    1.31
  -8   6   2    2.28    0.58
  -8   6   2    2.90    0.70
   8  -6  -2    1.95    0.52
  -7   5   1   42.06    1.91
   7  -5  -1   41.25    1.53
  -7   5   1   44.28    1.68
  -7   5   1   45.67    1.15
  -6   4   0   64.27    1.94
  -6   4   0   63.90    1.46
  -6   4   0   60.80    1.63
   6  -4   0   56.99    1.63
  -5   3  -1  441.04    5.55
   5  -3   1  440.08    5.39
  -5   3  -1  449.19    4.93
   4  -2   2  208.13    3.29
  -3   1  -3    8.40    0.84
   3  -1   3    8.86    0.79
   2   0   4    0.00    0.29
  -2   0  -4    0.09    0.28
   1   1   5    4.67    0.81
  -1  -1  -5    2.82    0.66
   0  -2  -6   30.59    1.90
   0   2   6   30.26    1.80
  -1   3   7    2.51    0.78
  -2   4   8    3.94    0.95
  13  -9  -5    0.12    0.68
 -12   8   4    5.64    1.23
  12  -8  -4    6.09    1.06
 -11   7   3    0.94    0.60
  11  -7  -3    1.30    0.54
 -11   7   3    0.60    0.59
 -10   6   2   36.28    1.90
 -10   6   2   33.74    2.12
  10  -6  -2   35.64    1.72
   9  -5  -1   48.58    1.82
  -9   5   1   49.99    1.95
  -9   5   1   45.29    2.17
   8  -4   0   18.07    1.07
  -8   4   0   17.98    1.03
  -8   4   0   19.61    0.98
  -8   4   0   15.07    1.11
  -7   3  -1  403.62    5.05
   7  -3   1  409.33    5.56
  -7   3  -1  409.95    5.65
   6  -2   2   48.25    1.66
  -6   2  -2   50.82    1.80
  -6   2  -2   53.56    1.06
  -5   1  -3    1.83    0.55
   5  -1   3    1.74    0.48
  -4   0  -4   25.28    1.48
   4   0   4   25.78    1.36
   3   1   5   16.65    1.35
  -3  -1  -5   17.05    1.35
  -2  -2  -6    4.98    1.01
   2   2   6    6.49    1.05
  -1  -3  -7    0.99    0.56
   1   3   7    0.23    0.54
   0   4   8    8.57    1.38
 -14   8   4    0.14    0.52
  14  -8  -4    1.04    0.58
  13  -7  -3   15.93    1.58
 -13   7   3   18.13    1.84
 -12   6   2    1.82    0.71
  12  -6  -2    2.80    0.75
 -12   6   2    3.03    0.92
  11  -5  -1   17.04    1.22
 -11   5   1   17.13    1.51
 -11   5   1   16.64    1.31
 -10   4   0    3.28    0.62
 -10   4   0    1.99    0.61
  10  -4   0    3.48    0.68
 -10   4   0    3.27    0.64
  -9   3  -1   42.37    1.69
   9  -3   1   41.74    1.77
  -9   3  -1   45.56    1.51
  -8   2  -2   41.58    1.79
   8  -2   2   38.97    1.67
   7  -1   3    2.20    0.55
  -7   1  -3    2.23    0.56
  -6   0  -4    0.09    0.35
   6   0   4    0.07    0.34
  -5  -1  -5   22.06    1.58
   5   1   5   20.55    1.43
   4   2   6    0.44    0.50
  -4  -2  -6   -0.16    0.50
   3   3   7    5.81    1.15
  -3  -3  -7    7.62    1.31
  -2  -4  -8    3.00    0.80
  15  -7  -3    1.58    0.72
 -15   7   3   -0.44    0.38
  14  -6  -2    2.32    0.70
 -14   6   2    1.86    0.71
 -13   5   1    0.45    0.39
  13  -5  -1    0.32    0.48
 -12   4   0    2.23    0.63
  12  -4   0    2.40    0.71
  11  -3   1   21.85    1.48
 -11   3  -1   23.87    1.46
  10  -2   2    5.20    0.91
 -10   2  -2    6.27    0.93
  -9   1  -3    5.35    0.90
   9  -1   3    4.19    0.78
  -8   0  -4   31.57    1.88
   8   0   4   29.11    1.67
  -7  -1  -5    1.11    0.57
   7   1   5    1.12    0.57
   6   2   6    2.15    0.70
  -6  -2  -6    1.11    0.60
  -5  -3  -7    3.84    1.01
   5   3   7    2.21    0.76
 -16   6   2    0.63    0.60
  16  -6  -2    0.04    0.52
 -15   5   1   -0.19    0.46
  15  -5  -1    0.18    0.52
  14  -4   0    3.37    0.89
  13  -3   1    0.16    0.46
  12  -2   2   13.82    1.40
 -12   2  -2   12.87    1.34
 -11   1  -3    3.20    0.76
  11  -1   3    3.08    0.80
 -10   0  -4    0.39    0.46
  10   0   4   -0.09    0.48
  -9  -1  -5    0.83    0.56
   9   1   5    0.46    0.55
  -8  -2  -6    7.95    1.35
   8   2   6    5.85    1.13
  -7  -3  -7    0.97    0.60
   7   3   7    1.29    0.71
  17  -5  -1    0.87    0.56
  16  -4   0    0.17    0.50
  15  -3   1   17.32    1.74
  14  -2   2   12.38    1.49
  13  -1   3    1.17    0.65
 -13   1  -3    1.06    0.60
  12   0   4    3.81    0.91
 -12   0  -4    2.55    0.70
  11   1   5    3.73    0.90
 -11  -1  -5    1.86    0.80
  10   2   6   -0.75    0.52
 -10  -2  -6   -0.29    0.53
  17  -3   1   -0.26    0.46
  16  -2   2   -0.07    0.48
  15  -1   3    0.30    0.55
 -15   1  -3    0.20    0.46
 -14   0  -4    0.59    0.50
  14   0   4    0.19    0.57
 -13  -1  -5    2.14    0.76
  13   1   5    1.95    0.74
  13  11   5    2.49    0.82
 -14 -10  -4    2.85    0.82
  14  10   4    2.55    0.83
  15   9   3    0.14    0.58
 -15  -9  -3    0.67    0.53
  16   8   2    1.89    0.76
 -16  -8  -2    1.05    0.63
 -10 -12  -6    0.21    0.52
  10  12   6    0.15    0.48
 -11 -11  -5    3.26    0.85
  11  11   5    3.95    0.94
  12  10   4   10.01    1.35
 -12 -10  -4   11.70    1.54
 -13  -9  -3    4.28    0.93
  13   9   3    3.07    0.83
  14   8   2    2.13    0.71
 -14  -8  -2    0.34    0.48
  15   7   1    0.07    0.52
  -7 -13  -7    0.16    0.52
   8  12   6    4.06    0.99
  -8 -12  -6    5.08    1.06
  -9 -11  -5    4.20    0.97
   9  11   5    3.64    0.82
  10  10   4   10.40    1.30
 -10 -10  -4    6.51    1.12
  11   9   3    1.21    0.61
 -11  -9  -3    1.37    0.57
  12   8   2    8.43    1.12
 -12  -8  -2    9.11    1.23
  13   7   1    1.97    0.64
 -13  -7  -1    3.85    0.82
  14   6   0    0.14    0.45
 -15  -5   1    0.90    0.63
 -15  -5   1   -0.57    0.54
 -16  -4   2    1.64    0.74
 -16  -4   2    2.81    0.94
  -5 -13  -7   -0.47    0.51
   5  13   7   -0.43    0.49
   6  12   6    2.80    0.77
  -6 -12  -6    1.84    0.67
  -7 -11  -5   58.20    2.73
   7  11   5   57.17    2.52
  -8 -10  -4    6.53    1.05
   8  10   4    8.82    1.10
   9   9   3   52.20    2.10
  -9  -9  -3   53.86    2.37
 -10  -8  -2   16.55    1.32
  10   8   2   15.74    1.16
  11   7   1    2.51    0.60
 -11  -7  -1    2.28    0.63
 -12  -6   0    0.57    0.45
  12   6   0    1.54    0.56
  12   6   0    1.79    0.56
  13   5  -1    0.70    0.55
  13   5  -1    0.57    0.49
 -14  -4   2    0.83    0.68
 -14  -4   2    0.43    0.49
 -15  -3   3   -0.08    0.49
 -15  -3   3    0.43    0.64
  -3 -13  -7    0.49    0.55
   3  13   7   -0.19    0.51
   4  12   6   49.55    2.46
  -4 -12  -6   51.27    2.59
  -5 -11  -5   44.44    2.24
   5  11   5   44.16    2.16
   6  10   4    6.66    0.95
  -6 -10  -4    9.36    1.16
  -7  -9  -3   10.05    1.13
   7   9   3   11.96    1.07
  -8  -8  -2    4.77    0.81
   8   8   2    6.18    0.81
  -9  -7  -1    5.38    0.84
   9   7   1    5.40    0.65
   9   7   1    5.44    0.75
  10   6   0    1.13    0.42
  10   6   0    1.38    0.49
 -10  -6   0    1.38    0.54
  11   5  -1   17.95    1.29
  11   5  -1   15.76    1.07
 -11  -5   1   17.10    1.26
  12   4  -2    1.15    0.49
  12   4  -2    1.83    0.69
 -13  -3   3    0.58    0.50
 -13  -3   3    0.17    0.65
 -14  -2   4   -0.16    0.59
 -14  -2   4    1.54    0.88
   1  13   7    0.87    0.66
  -2 -12  -6    1.44    0.66
   2  12   6    1.35    0.66
  -3 -11  -5   39.77    2.02
   3  11   5   38.50    1.94
  -4 -10  -4  153.00    3.84
   4  10   4  151.87    3.57
   5   9   3   42.35    1.65
  -5  -9  -3   42.61    1.83
   6   8   2  109.36    1.85
  -6  -8  -2  116.08    2.94
   6   8   2  108.10    2.46
   7   7   1    2.64    0.43
  -7  -7  -1    2.61    0.57
   7   7   1    3.13    0.53
  -8  -6   0    5.89    0.76
   8   6   0    5.72    0.65
   8   6   0    6.05    0.71
  -9  -5   1   46.36    1.73
   9   5  -1   46.61    1.58
   9   5  -1   44.95    1.83
  10   4  -2    5.00    0.73
 -10  -4   2    4.34    0.74
  10   4  -2    4.28    0.82
  11   3  -3    1.10    0.47
  11   3  -3    1.43    0.68
 -12  -2   4    1.28    0.76
 -12  -2   4    0.38    0.75
 -13  -1   5    0.77    0.83
 -13  -1   5    2.09    0.94
   1 -13  -7   -0.07    0.58
  -1  13   7    1.39    0.67
   0 -12  -6    0.19    0.51
  -1 -11  -5   76.32    2.78
  -1 -11  -5   75.47    2.66
  -2 -10  -4    1.85    0.51
   2  10   4    1.88    0.51
   3   9   3   60.88    1.89
  -3  -9  -3   60.50    2.00
   3   9   3   62.67    1.29
  -4  -8  -2  181.64    3.51
   4   8   2  189.07    2.43
   4   8   2  185.42    3.12
  -5  -7  -1  123.27    2.65
   5   7   1  122.31    2.25
   5   7   1  120.90    2.05
  -6  -6   0    2.98    0.51
   6   6   0    3.25    0.43
   6   6   0    3.42    0.49
   7   5  -1   42.14    1.61
   7   5  -1   43.04    1.32
  -7  -5   1   42.20    1.50
   8   4  -2   28.47    1.54
   8   4  -2   25.47    1.20
  -8  -4   2   28.28    1.32
   9   3  -3   32.06    1.82
   9   3  -3   33.21    1.54
  10   2  -4    5.19    0.91
  10   2  -4    6.95    1.18
 -11  -1   5    3.39    1.06
 -11  -1   5    2.65    1.04
   3 -13  -7    0.22    0.57
   2 -12  -6    1.40    0.62
   1 -11  -5   81.16    2.84
   1 -11  -5   74.99    2.51
   0  10   4   -0.02    0.31
   0 -10  -4    0.05    0.28
   0 -10  -4   -0.14    0.25
  -1  -9  -3  184.59    3.49
  -1  -9  -3  187.66    3.50
   1   9   3  190.97    2.91
   2   8   2   59.65    1.57
  -2  -8  -2   60.55    1.66
  -2  -8  -2   63.00    1.65
   2   8   2   62.92    1.25
   3   7   1   20.81    0.75
  -3  -7  -1   18.64    0.86
   3   7   1   21.73    0.68
   4   6   0    9.02    0.48
  -4  -6   0    8.00    0.59
   4   6   0    8.16    0.53
  -5  -5   1  402.43    5.19
   5   5  -1  394.55    5.30
   5   5  -1  395.79    4.46
   6   4  -2   62.75    1.66
   6   4  -2   61.24    2.02
  -6  -4   2   66.45    1.84
  -7  -3   3    9.24    0.85
   7   3  -3    8.17    0.81
   7   3  -3    7.91    1.02
   8   2  -4    7.66    1.14
   8   2  -4    7.60    0.95
  -9  -1   5    0.25    0.53
  -9  -1   5    0.73    0.66
 -10   0   6    0.85    0.82
 -10   0   6    0.12    0.59
   5 -13  -7   -0.49    0.49
  -3  11   5   34.65    1.76
   3 -11  -5   35.98    1.93
   2 -10  -4    1.54    0.43
   2 -10  -4    1.92    0.54
  -2  10   4    1.82    0.52
   1  -9  -3  179.58    3.42
  -1   9   3  187.39    3.20
   1  -9  -3  184.24    3.15
   0  -8  -2   -0.22    0.19
   0  -8  -2    0.12    0.17
   0   8   2    0.02    0.17
  -1  -7  -1  277.51    3.28
  -1  -7  -1  275.97    3.55
   1   7   1  278.00    3.25
  -2  -6   0    4.83    0.41
   2   6   0    3.79    0.22
   2   6   0    4.37    0.35
  -3  -5   1   39.22    1.14
   3   5  -1   34.94    1.10
   3   5  -1   36.58    0.80
   4   4  -2   69.43    1.54
   4   4  -2   69.05    1.91
  -4  -4   2   70.51    1.75
   5   3  -3  149.38    3.33
  -5  -3   3  148.40    2.98
   5   3  -3  144.56    2.84
   6   2  -4    7.39    0.99
  -6  -2   4    9.25    0.91
   6   2  -4    7.78    0.88
   7   1  -5    0.49    0.47
  -7  -1   5   -0.19    0.51
  -7  -1   5    0.29    0.59
   7   1  -5    0.63    0.51
  -8   0   6   -0.22    0.51
  -8   0   6    0.42    0.55
  -9   1   7   -0.33    0.59
  -9   1   7    0.74    0.84
   7 -13  -7    1.67    0.70
   6 -12  -6    1.56    0.74
  -6  12   6    1.73    0.73
  -5  11   5   47.16    2.18
   5 -11  -5   44.70    2.21
  -4  10   4  146.46    3.49
   4 -10  -4  145.56    3.54
  -3   9   3   63.16    1.94
   3  -9  -3   59.99    1.47
   3  -9  -3   60.79    1.97
  -2   8   2   61.96    1.63
   2  -8  -2   61.52    1.24
   2  -8  -2   61.85    1.66
   1  -7  -1  276.72    3.14
   1  -7  -1  276.52    3.40
  -1   7   1  286.38    3.50
   0  -6   0   -1.10    0.12
   0   6   0   -1.27    0.16
   0  -6   0   -1.25    0.14
   1   5  -1  485.11    5.26
   1   5  -1  489.14    4.60
   1   5  -1  488.14    5.50
   2   4  -2  179.52    2.93
   2   4  -2  184.32    2.54
   2   4  -2  181.91    2.99
   3   3  -3  146.46    2.98
   3   3  -3  147.49    2.94
   3   3  -3  143.71    2.67
   4   2  -4    5.01    0.73
   4   2  -4    4.02    0.71
   4   2  -4    6.31    0.76
   5   1  -5   17.45    1.34
   5   1  -5   20.22    1.31
  -6   0   6   11.33    1.43
  -6   0   6    9.66    1.52
   6   0  -6   10.76    1.29
   8 -12  -6    6.04    1.20
  -8  12   6    7.37    1.25
   7 -11  -5   57.69    2.62
  -7  11   5   54.49    2.54
   6 -10  -4    7.47    1.04
  -6  10   4    7.86    1.06
   5  -9  -3   41.46    1.70
  -5   9   3   43.56    1.77
  -4   8   2  189.11    2.19
  -4   8   2  181.70    3.35
   4  -8  -2  177.34    3.23
   3  -7  -1   20.92    0.85
  -3   7   1   21.70    0.89
  -2   6   0    4.18    0.27
   2  -6   0    3.98    0.35
  -2   6   0    4.11    0.32
  -1   5  -1  484.56    5.00
   1  -5   1  481.79    4.76
  -1   5  -1  483.69    5.44
   0   4  -2    0.17    0.15
   0  -4   2    0.12    0.16
   0   4  -2   -0.03    0.16
   1   3  -3   57.16    1.79
   1   3  -3   54.86    1.56
   1   3  -3   56.14    1.60
   2   2  -4   26.47    1.28
   2   2  -4   27.41    1.38
   2   2  -4   26.43    1.28
   3   1  -5   16.18    1.20
   3   1  -5   14.60    1.14
   3   1  -5   15.47    1.24
   4   0  -6   -0.04    0.44
   5  -1  -7    2.07    0.67
  10 -12  -6    0.36    0.51
 -10  12   6    0.27    0.62
  -9  11   5    2.88    0.88
   9 -11  -5    3.67    0.88
  -8  10   4    7.82    1.15
   8 -10  -4    8.00    1.10
  -7   9   3    8.97    1.07
   7  -9  -3   11.06    1.09
   6  -8  -2  109.62    2.66
  -6   8   2  110.16    2.78
   5  -7  -1  121.86    2.46
  -5   7   1  127.89    2.60
   4  -6   0    8.66    0.59
  -4   6   0    8.37    0.45
  -4   6   0    7.80    0.52
  -3   5  -1   35.36    1.08
  -3   5  -1   35.59    0.86
   3  -5   1   37.65    1.06
  -2   4  -2  184.35    3.18
  -2   4  -2  190.39    2.31
   2  -4   2  177.88    2.74
  -1   3  -3   58.04    1.34
   1  -3   3   58.98    1.62
  -1   3  -3   57.78    1.87
   0   2  -4   -0.43    0.26
   0  -2   4    0.09    0.31
   0   2  -4    0.18    0.26
  -1  -1   5    4.28    0.76
   1   1  -5    3.49    0.72
   2   0  -6   16.57    1.54
  -2   0   6   15.25    1.40
   2   0  -6   15.85    1.45
  -3   1   7    0.53    0.55
 -11  11   5    3.49    0.98
  11 -11  -5    4.26    0.94
 -10  10   4    7.74    1.25
  10 -10  -4    6.93    1.13
   9  -9  -3   56.87    2.29
  -9   9   3   57.40    2.48
  -8   8   2    5.49    0.82
   8  -8  -2    4.37    0.75
  -7   7   1    3.80    0.35
   7  -7  -1    2.40    0.50
  -7   7   1    2.24    0.49
  -6   6   0    3.02    0.45
   6  -6   0    2.94    0.50
  -6   6   0    2.72    0.37
  -5   5  -1  404.77    5.24
  -5   5  -1  412.04    4.72
   5  -5   1  405.52    5.13
  -4   4  -2   70.89    1.14
   4  -4   2   71.13    1.78
  -4   4  -2   65.76    1.90
   3  -3   3  147.14    2.86
  -3   3  -3  143.65    1.88
  -3   3  -3  145.14    3.23
   2  -2   4   28.38    1.38
  -2   2  -4   29.29    1.54
  -1   1  -5    2.72    0.70
   1  -1   5    4.03    0.73
   0   0  -6   -0.57    0.38
   0   0   6    0.23    0.51
  -1   1   7    0.78    0.59
   1  -1  -7    0.38    0.56
  -2   2   8   -0.16    0.62
  13 -11  -5    1.26    0.66
  12 -10  -4   13.96    1.56
 -12  10   4   13.87    1.75
  11  -9  -3    1.69    0.61
 -11   9   3    1.66    0.69
 -10   8   2   16.22    1.43
  10  -8  -2   17.50    1.25
   9  -7  -1    5.02    0.75
  -9   7   1    4.70    0.76
  -8   6   0    4.97    0.58
  -8   6   0    6.06    0.71
   8  -6   0    4.85    0.72
   7  -5   1   41.99    1.57
  -7   5  -1   42.07    1.51
  -7   5  -1   44.26    1.35
  -6   4  -2   62.24    1.25
  -6   4  -2   60.95    1.95
   6  -4   2   64.35    1.92
  -5   3  -3  145.42    3.42
   5  -3   3  142.05    3.03
   4  -2   4    4.86    0.74
  -4   2  -4    5.86    0.89
   3  -1   5   17.10    1.26
  -3   1  -5   15.13    1.47
   2   0   6   19.28    1.60
  -2   0  -6   16.27    1.70
   1   1   7    0.68    0.59
  -1  -1  -7    0.74    0.59
   0   2   8    1.00    0.59
 -14  10   4    3.54    0.93
  14 -10  -4    2.14    0.73
  13  -9  -3    2.59    0.74
 -13   9   3    1.98    0.70
  12  -8  -2    7.87    1.11
 -12   8   2    9.01    1.24
  11  -7  -1    3.38    0.74
 -11   7   1    1.35    0.54
 -10   6   0    2.13    0.52
  10  -6   0    1.32    0.49
  -9   5  -1   47.71    1.77
  -9   5  -1   50.78    1.63
   9  -5   1   48.21    1.92
   8  -4   2   27.56    1.44
  -8   4  -2   27.18    1.44
  -7   3  -3    7.83    0.97
   7  -3   3    7.99    0.93
   6  -2   4    7.84    0.98
  -6   2  -4    6.96    1.02
   5  -1   5   19.80    1.38
  -5   1  -5   21.23    1.57
  -4   0  -6   -0.09    0.52
   4   0   6    0.07    0.42
   3   1   7    0.92    0.64
  -3  -1  -7    1.83    0.79
  -2  -2  -8    2.77    0.79
  15  -9  -3    1.39    0.69
 -15   9   3    1.40    0.57
  14  -8  -2    0.67    0.55
 -14   8   2    0.88    0.58
 -13   7   1    1.99    0.65
  13  -7  -1    2.28    0.70
  12  -6   0    0.74    0.53
 -12   6   0    0.29    0.38
  11  -5   1   17.84    1.30
 -11   5  -1   16.71    1.28
 -11   5  -1   14.70    1.02
  10  -4   2    5.52    0.91
 -10   4  -2    5.79    0.90
   9  -3   3   32.64    1.72
  -9   3  -3   35.48    1.84
   8  -2   4    7.66    1.07
  -8   2  -4    8.36    1.17
  -7   1  -5    0.16    0.43
   7  -1   5    0.53    0.49
  -6   0  -6   10.33    1.45
   6   0   6   12.77    1.51
  -5  -1  -7    1.22    0.65
   5   1   7    0.60    0.62
  16  -8  -2    0.74    0.64
 -16   8   2    0.59    0.50
 -15   7   1   -0.09    0.36
  15  -7  -1   -0.02    0.48
  14  -6   0   -0.08    0.47
  13  -5   1    0.08    0.49
  12  -4   2    2.18    0.74
 -12   4  -2    1.20    0.53
 -11   3  -3    1.17    0.53
  11  -3   3    0.75    0.54
 -10   2  -4    6.60    1.11
  10  -2   4    6.82    1.10
  -9   1  -5    1.18    0.60
   9  -1   5    0.54    0.52
   8   0   6    0.08    0.48
  -8   0  -6   -0.71    0.41
   7   1   7    2.30    0.82
  -7  -1  -7    2.82    0.75
  17  -7  -1    0.72    0.58
  16  -6   0    0.31    0.55
  15  -5   1    0.38    0.57
  14  -4   2    0.89    0.59
  13  -3   3    0.75    0.51
 -13   3  -3    1.16    0.56
  12  -2   4    1.59    0.72
 -12   2  -4    1.86    0.64
 -11   1  -5    2.84    0.79
  11  -1   5    1.23    0.74
  10   0   6   -0.20    0.47
 -10   0  -6    0.25    0.54
  17  -5   1   -0.11    0.50
  16  -4   2    3.36    0.85
  15  -3   3   -0.09    0.59
 -14   2  -4    2.30    0.74
  14  -2   4    1.61    0.64
 -13   1  -5    1.68    0.74
  13  -1   5    2.14    0.79
 -14 -12  -4    2.61    0.77
  14  12   4    2.22    0.83
  15  11   3    3.68    0.94
 -15 -11  -3    2.31    0.72
 -16 -10  -2    0.16    0.48
  10  14   6   -0.04    0.50
  11  13   5    0.98    0.59
 -11 -13  -5    0.00    0.53
 -12 -12  -4    3.09    0.83
  12  12   4    3.56    0.90
  13  11   3    1.52    0.69
 -13 -11  -3    1.13    0.55
  14  10   2    1.13    0.66
 -14 -10  -2    0.43    0.49
 -15  -9  -1    1.08    0.52
   8  14   6    0.94    0.57
  -8 -14  -6    1.31    0.64
  -9 -13  -5    2.09    0.69
   9  13   5    0.85    0.52
  10  12   4    6.18    1.04
 -10 -12  -4    7.18    1.20
  11  11   3    0.63    0.57
 -11 -11  -3    0.57    0.47
 -12 -10  -2    0.86    0.51
  12  10   2    0.59    0.55
 -13  -9  -1    2.81    0.75
  13   9   1    4.11    0.86
  15   7  -1    0.47    0.57
 -15  -7   1    0.79    0.65
 -15  -7   1    0.01    0.64
 -16  -6   2    0.46    0.75
 -16  -6   2   -0.30    0.56
   5  15   7    2.27    0.75
  -5 -15  -7    2.27    0.72
   6  14   6   -0.65    0.41
  -6 -14  -6    0.30    0.41
  -7 -13  -5    9.96    1.39
   7  13   5   10.89    1.33
   8  12   4    1.05    0.53
  -8 -12  -4    2.41    0.70
   9  11   3   25.71    1.46
  -9 -11  -3   25.74    1.67
 -10 -10  -2   14.88    1.41
  10  10   2   15.97    1.17
 -11  -9  -1   11.38    1.22
  11   9   1   13.07    1.16
 -12  -8   0    0.89    0.44
  12   8   0    1.19    0.52
  12   8   0    1.16    0.52
  13   7  -1    2.60    0.76
  14   6  -2    1.35    0.66
 -15  -5   3    0.88    0.51
 -15  -5   3    0.36    0.71
   3  15   7    3.56    0.95
   4  14   6    1.39    0.64
  -4 -14  -6    3.41    0.83
  -5 -13  -5    2.33    0.65
   5  13   5    1.99    0.66
  -6 -12  -4   24.59    1.62
   6  12   4   25.43    1.48
  -7 -11  -3   30.82    1.70
   7  11   3   30.66    1.51
  -8 -10  -2    6.02    0.89
   8  10   2    5.67    0.78
   9   9   1   17.36    1.04
   9   9   1   18.13    1.10
  -9  -9  -1   18.30    1.29
 -10  -8   0   -0.01    0.43
  10   8   0    0.54    0.37
  10   8   0    0.25    0.39
  11   7  -1    2.18    0.66
 -11  -7   1    2.37    0.69
  11   7  -1    1.88    0.51
  12   6  -2    2.48    0.76
  13   5  -3    1.59    0.75
 -14  -4   4   -0.92    0.57
 -14  -4   4   -0.32    0.48
   1  15   7    4.60    0.99
  -2 -14  -6    3.68    0.85
   2  14   6    2.57    0.75
  -3 -13  -5   10.91    1.24
   3  13   5   10.81    1.25
   4  12   4    1.52    0.48
  -4 -12  -4    1.36    0.47
   5  11   3   61.02    1.99
  -5 -11  -3   60.26    2.20
   6  10   2   17.07    1.01
   6  10   2   18.13    0.77
  -6 -10  -2   18.73    1.22
   7   9   1   29.70    1.13
   7   9   1   26.56    1.15
  -7  -9  -1   27.82    1.39
   8   8   0  103.24    2.30
   8   8   0  108.64    2.59
  -8  -8   0  107.41    2.80
   9   7  -1    5.16    0.81
   9   7  -1    5.01    0.63
  -9  -7   1    6.17    0.82
  10   6  -2   33.36    1.47
 -10  -6   2   33.69    1.63
  10   6  -2   35.62    1.87
  11   5  -3    5.94    1.05
  12   4  -4    5.52    1.15
 -13  -3   5    3.41    1.15
 -13  -3   5    1.85    0.86
   1 -15  -7    2.30    0.80
   0 -14  -6    2.25    0.68
  -1 -13  -5    5.12    0.86
  -1 -13  -5    5.53    0.94
  -2 -12  -4   14.20    1.24
  -2 -12  -4   10.04    1.04
   2  12   4   11.75    1.12
   3  11   3    0.39    0.25
  -3 -11  -3    0.09    0.26
   3  11   3    0.23    0.26
   4  10   2    8.27    0.71
   4  10   2    9.53    0.55
  -4 -10  -2    7.71    0.78
  -5  -9  -1   36.84    1.45
   5   9   1   35.88    1.15
   5   9   1   35.60    1.11
  -6  -8   0    0.25    0.30
   6   8   0    0.03    0.23
   6   8   0   -0.01    0.24
  -7  -7   1    3.43    0.61
   7   7  -1    2.78    0.44
   7   7  -1    4.76    0.70
   8   6  -2    2.60    0.51
   8   6  -2    1.49    0.54
  -8  -6   2    1.96    0.52
   9   5  -3   58.35    2.48
   9   5  -3   59.60    2.01
  10   4  -4   15.15    1.62
 -11  -3   5    1.32    0.78
 -11  -3   5    0.88    0.85
   3 -15  -7    2.14    0.67
   2 -14  -6    3.77    0.89
   1 -13  -5    5.47    0.92
   0  12   4   24.92    1.20
   0 -12  -4   23.45    1.27
   0 -12  -4   20.72    1.29
   1  11   3   99.94    2.07
  -1 -11  -3   98.14    2.49
  -1 -11  -3  101.73    2.44
  -2 -10  -2  242.69    3.91
   2  10   2  242.58    3.22
  -2 -10  -2  246.97    3.67
   3   9   1  472.88    5.24
  -3  -9  -1  465.72    5.92
   3   9   1  478.00    5.11
   4   8   0  212.40    3.18
   4   8   0  216.02    2.62
  -4  -8   0  209.97    3.40
   5   7  -1  125.92    1.95
  -5  -7   1  120.14    2.50
   5   7  -1  123.57    2.57
   6   6  -2  135.98    3.15
   6   6  -2  143.17    2.50
  -6  -6   2  144.22    2.97
   7   5  -3   71.93    2.46
  -7  -5   3   71.25    2.16
   7   5  -3   72.01    2.01
   8   4  -4    3.02    0.76
   8   4  -4    3.66    0.70
   9   3  -5    1.33    0.61
 -10  -2   6    1.02    0.85
 -10  -2   6   -0.61    0.47
   5 -15  -7    3.47    0.83
   4 -14  -6    2.53    0.77
   3 -13  -5   10.12    1.23
  -3  13   5   11.02    1.14
   2 -12  -4   10.94    0.81
   2 -12  -4    8.71    0.99
  -2  12   4   10.16    0.96
   1 -11  -3  100.94    2.21
  -1  11   3   95.99    2.26
   1 -11  -3   99.81    2.52
   0 -10  -2  223.09    3.28
   0 -10  -2  222.63    3.42
   0  10   2  216.68    3.22
  -1  -9  -1  560.08    6.39
   1   9   1  587.83    6.13
  -1  -9  -1  575.41    5.83
   2   8   0  125.60    1.49
   2   8   0  124.32    2.04
   3   7  -1   21.14    0.90
  -3  -7   1   19.17    0.86
   3   7  -1   19.35    0.51
   4   6  -2    9.60    0.55
   4   6  -2   11.01    0.79
  -4  -6   2    9.90    0.72
  -5  -5   3   57.32    1.84
   5   5  -3   56.76    1.65
   5   5  -3   58.67    2.05
   6   4  -4   26.80    1.57
  -6  -4   4   29.41    1.48
   6   4  -4   28.73    1.37
   7   3  -5    0.64    0.46
   7   3  -5    1.46    0.62
  -8  -2   6    9.14    1.53
  -8  -2   6    6.93    1.29
  -9  -1   7    0.75    0.87
  -9  -1   7    0.68    0.63
  -6  14   6    0.66    0.57
   6 -14  -6    0.31    0.53
   5 -13  -5    0.57    0.50
  -5  13   5    1.78    0.64
   4 -12  -4    1.45    0.51
  -4  12   4    1.40    0.49
   3 -11  -3    0.06    0.20
   3 -11  -3    0.12    0.27
  -3  11   3    0.35    0.35
   2 -10  -2  249.84    3.11
  -2  10   2  239.72    3.76
   2 -10  -2  246.38    3.79
   1  -9  -1  585.98    5.96
   1  -9  -1  577.66    6.03
  -1   9   1  565.12    6.31
   0   8   0   15.23    0.64
   0  -8   0   17.06    0.62
   0  -8   0   16.63    0.49
   1   7  -1  278.51    3.54
  -1  -7   1  272.49    2.73
  -1  -7   1  270.71    3.66
   2   6  -2  813.57    8.98
   2   6  -2  790.86    7.58
   2   6  -2  789.51    8.63
   3   5  -3    7.71    0.78
   3   5  -3    7.81    0.78
   3   5  -3    6.44    0.60
   4   4  -4   12.31    0.96
   4   4  -4   11.32    0.92
   4   4  -4   12.29    1.09
   5   3  -5   17.41    1.33
   5   3  -5   19.78    1.26
  -5  -3   5   21.30    1.36
  -6  -2   6    0.84    0.73
   6   2  -6    1.13    0.60
  -6  -2   6    0.01    0.56
  -8  14   6    1.83    0.73
   8 -14  -6    0.70    0.63
  -7  13   5    9.74    1.29
   7 -13  -5   10.85    1.41
   6 -12  -4   24.80    1.58
  -6  12   4   26.69    1.61
  -5  11   3   61.06    2.14
   5 -11  -3   61.48    2.11
   4 -10  -2    9.12    0.81
  -4  10   2    7.37    0.76
  -3   9   1  478.87    5.80
   3  -9  -1  470.64    5.49
  -2   8   0  127.41    2.07
   2  -8   0  123.00    1.90
  -2   8   0  124.59    1.75
  -1   7  -1  279.38    3.37
   1  -7   1  275.67    3.06
  -1   7  -1  275.48    3.67
   0  -6   2  450.08    4.85
   0   6  -2  454.80    5.21
   0   6  -2  460.48    5.85
   1   5  -3 1098.63   12.22
   1   5  -3 1082.88   11.38
   1   5  -3 1098.27   10.83
   2   4  -4  107.64    2.60
   2   4  -4  107.02    2.57
   2   4  -4  113.34    2.91
   3   3  -5   18.55    1.25
   3   3  -5   18.54    1.22
   3   3  -5   18.46    1.29
   4   2  -6   -0.03    0.45
  10 -14  -6    0.31    0.48
 -10  14   6   -0.62    0.49
  -9  13   5    1.08    0.62
   9 -13  -5    0.79    0.61
   8 -12  -4    1.36    0.64
  -8  12   4    1.32    0.63
  -7  11   3   30.61    1.65
   7 -11  -3   27.99    1.53
  -6  10   2   18.45    1.13
   6 -10  -2   16.06    1.05
  -5   9   1   35.09    1.33
   5  -9  -1   32.54    1.26
  -4   8   0  215.24    3.20
  -4   8   0  214.12    2.75
   4  -8   0  215.44    3.16
   3  -7   1   20.23    0.82
  -3   7  -1   22.19    0.75
  -3   7  -1   19.98    0.84
  -2   6  -2  829.35    8.14
   2  -6   2  812.83    8.23
  -2   6  -2  821.80    9.32
   1  -5   3 1077.61   10.80
  -1   5  -3 1084.02   10.76
  -1   5  -3 1083.55   12.26
   0   4  -4   20.15    0.97
   0   4  -4   19.45    1.24
   0  -4   4   18.03    1.05
  -1  -3   5    4.99    0.78
   1   3  -5    5.21    0.74
   1   3  -5    4.98    0.85
   2   2  -6    5.28    1.00
  -2  -2   6    4.96    0.90
  -3  -1   7    1.17    0.62
 -11  13   5   -0.67    0.50
  11 -13  -5    0.29    0.62
 -10  12   4    5.83    1.09
  10 -12  -4    8.16    1.21
   9 -11  -3   28.59    1.68
  -9  11   3   28.12    1.78
  -8  10   2    7.27    0.94
   8 -10  -2    6.65    0.88
  -7   9   1   30.58    1.38
   7  -9  -1   28.66    1.33
   6  -8   0    0.42    0.28
  -6   8   0    0.04    0.21
  -6   8   0    0.26    0.23
   5  -7   1  126.59    2.48
  -5   7  -1  129.41    2.22
  -5   7  -1  124.88    2.44
  -4   6  -2   10.05    0.76
  -4   6  -2   11.60    0.52
   4  -6   2   10.19    0.72
   3  -5   3    6.11    0.68
  -3   5  -3    6.91    0.43
  -3   5  -3    8.04    0.90
  -2   4  -4  118.10    3.20
   2  -4   4  114.53    2.72
   1  -3   5    3.52    0.69
  -1   3  -5    4.63    0.87
   0  -2   6   28.09    1.68
   0   2  -6   31.12    1.95
   1   1  -7    0.69    0.61
  -1  -1   7    0.95    0.57
  -2   0   8    1.14    0.62
  13 -13  -5    0.61    0.57
 -12  12   4    1.68    0.80
  12 -12  -4    3.11    0.80
  11 -11  -3    0.60    0.56
 -11  11   3    0.20    0.45
  10 -10  -2   15.61    1.36
 -10  10   2   12.91    1.34
  -9   9   1   17.21    1.17
   9  -9  -1   17.79    1.17
   8  -8   0  107.95    2.68
  -8   8   0  110.58    2.23
  -8   8   0  105.54    2.58
   7  -7   1    3.73    0.66
  -7   7  -1    2.62    0.44
  -7   7  -1    3.28    0.55
  -6   6  -2  149.60    2.29
  -6   6  -2  149.80    3.20
   6  -6   2  146.57    3.04
   5  -5   3   60.38    1.94
  -5   5  -3   55.75    2.07
   4  -4   4   10.79    1.00
  -4   4  -4   11.13    1.16
  -3   3  -5   19.62    1.50
   3  -3   5   20.25    1.35
  -2   2  -6    6.19    1.10
   2  -2   6    6.52    1.07
   1  -1   7    0.68    0.60
  -1   1  -7   -0.19    0.53
   0   0   8    1.32    0.74
 -14  12   4    3.03    0.89
  14 -12  -4    2.83    0.88
  13 -11  -3    1.27    0.58
 -13  11   3    1.02    0.55
 -12  10   2    0.04    0.41
  12 -10  -2    0.21    0.43
 -11   9   1   15.27    1.35
  11  -9  -1   12.72    1.27
 -10   8   0    0.14    0.33
  10  -8   0    0.34    0.39
  -9   7  -1    5.86    0.78
   9  -7   1    6.44    0.89
  -9   7  -1    6.14    0.69
   8  -6   2    1.84    0.56
  -8   6  -2    1.95    0.57
   7  -5   3   72.05    2.31
  -7   5  -3   74.15    2.53
  -6   4  -4   31.83    1.78
   6  -4   4   30.62    1.55
   5  -3   5   19.72    1.43
  -5   3  -5   19.67    1.51
   4  -2   6   -0.01    0.49
  -4   2  -6   -0.58    0.44
   3  -1   7    1.38    0.70
  -3   1  -7    0.84    0.63
  -2   0  -8    1.87    0.69
   2   0   8   -0.69    0.54
  15 -11  -3    2.26    0.75
 -15  11   3    1.34    0.61
  14 -10  -2    0.84    0.56
 -14  10   2    0.56    0.51
 -13   9   1    2.19    0.63
  13  -9  -1    3.87    0.88
  12  -8   0    1.44    0.54
 -12   8   0    1.59    0.49
  11  -7   1    2.31    0.69
 -11   7  -1    2.49    0.71
 -11   7  -1    1.97    0.54
 -10   6  -2   32.66    1.66
  10  -6   2   30.96    1.71
   9  -5   3   58.57    2.29
  -9   5  -3   59.05    2.37
   8  -4   4    4.35    0.84
  -8   4  -4    4.21    0.87
   7  -3   5    1.16    0.59
  -7   3  -5    0.16    0.41
  -6   2  -6    1.73    0.77
   6  -2   6    0.80    0.59
   5  -1   7    0.87    0.59
  -5   1  -7    2.74    0.85
  16 -10  -2    0.09    0.51
 -16  10   2   -0.08    0.46
 -15   9   1   -0.07    0.41
  15  -9  -1    0.13    0.49
 -14   8   0   -0.30    0.38
  14  -8   0    0.32    0.48
  13  -7   1    1.84    0.71
  12  -6   2    2.45    0.76
 -12   6  -2    3.28    0.76
 -11   5  -3    5.23    0.94
  11  -5   3    4.69    0.95
 -10   4  -4   16.91    1.63
  10  -4   4   18.55    1.61
  -9   3  -5    0.74    0.53
   9  -3   5    0.81    0.59
  -8   2  -6    7.57    1.28
   8  -2   6    6.16    1.18
   7  -1   7    1.59    0.73
  -7   1  -7    3.74    0.86
  17  -9  -1   -0.56    0.47
  16  -8   0    0.79    0.55
  15  -7   1    0.37    0.55
  14  -6   2    2.57    0.83
 -13   5  -3    2.16    0.70
  13  -5   3    0.50    0.55
 -12   4  -4    3.02    0.84
  12  -4   4    7.01    1.17
  11  -3   5    1.83    0.82
 -11   3  -5    0.97    0.60
  10  -2   6   -0.48    0.45
 -10   2  -6    0.49    0.55
  17  -7   1    0.98    0.67
  16  -6   2    0.29    0.53
  15  -5   3    2.08    0.77
 -14   4  -4   -0.11    0.46
  14  -4   4    0.43    0.53
 -13   3  -5    1.37    0.66
  13  -3   5    1.62    0.73
  14  14   4    2.86    0.81
 -14 -14  -4    2.44    0.81
 -15 -13  -3   -0.02    0.50
  15  13   3    0.16    0.53
 -16 -12  -2    1.64    0.66
 -11 -15  -5    0.53    0.43
  11  15   5   -0.55    0.42
  12  14   4    0.17    0.57
 -12 -14  -4    0.91    0.53
  13  13   3    1.63    0.69
 -13 -13  -3    1.38    0.64
  14  12   2    2.63    0.80
 -14 -12  -2    1.58    0.67
 -15 -11  -1    1.18    0.58
   8  16   6    0.32    0.48
  -8 -16  -6    0.59    0.45
   9  15   5    0.09    0.46
  -9 -15  -5    0.89    0.60
  10  14   4    2.63    0.74
 -10 -14  -4    3.49    0.84
 -11 -13  -3    5.81    1.05
  11  13   3    5.08    0.91
  12  12   2   11.12    1.23
 -12 -12  -2    8.81    1.28
  13  11   1    4.79    0.92
 -13 -11  -1    4.96    0.92
 -14 -10   0   -0.09    0.50
  15   9  -1   -0.30    0.53
 -16  -8   2    0.92    0.66
 -16  -8   2    1.82    0.94
  -5 -17  -7   -1.34    0.48
  -6 -16  -6    0.38    0.53
   6  16   6    1.12    0.60
  -7 -15  -5    0.32    0.47
   7  15   5    0.36    0.46
  -8 -14  -4    5.88    1.02
   8  14   4    7.04    1.04
   9  13   3    0.74    0.50
  -9 -13  -3    0.64    0.47
  10  12   2    1.70    0.55
 -10 -12  -2    0.89    0.54
  11  11   1   12.77    1.12
 -11 -11  -1   10.53    1.24
  12  10   0   17.24    1.18
  12  10   0   17.23    1.27
 -12 -10   0   17.64    1.37
  13   9  -1    3.57    0.86
  14   8  -2    1.25    0.65
 -15  -7   3    1.53    0.60
  15   7  -3   -0.47    0.58
 -15  -7   3    1.21    0.73
   3  17   7    0.75    0.52
   4  16   6    8.25    1.26
  -4 -16  -6    7.57    1.24
  -5 -15  -5    1.44    0.60
   5  15   5    2.42    0.72
   6  14   4    2.02    0.59
  -6 -14  -4    1.98    0.63
   7  13   3   21.10    1.25
  -7 -13  -3   21.49    1.49
  -8 -12  -2   27.41    1.59
   8  12   2   27.18    1.34
   9  11   1   32.25    1.43
   9  11   1   31.43    1.35
  -9 -11  -1   34.43    1.75
 -10 -10   0   12.46    1.18
  10  10   0   11.98    0.96
  10  10   0   10.56    1.05
 -11  -9   1   13.12    1.19
  11   9  -1   11.13    1.19
  11   9  -1   12.64    0.93
  12   8  -2    9.80    1.32
  13   7  -3   18.29    1.85
  14   6  -4    4.53    1.15
 -14  -6   4    5.40    1.25
 -14  -6   4    5.15    1.16
   1  17   7    1.21    0.66
  -2 -16  -6    1.14    0.55
   2  16   6    1.39    0.59
  -3 -15  -5    0.52    0.43
   3  15   5   -0.19    0.37
  -4 -14  -4   20.43    1.36
   4  14   4   21.67    1.33
  -5 -13  -3   83.47    2.66
   5  13   3   82.19    2.37
  -6 -12  -2   26.28    1.42
   6  12   2   25.83    1.19
   6  12   2   27.65    1.01
   7  11   1  168.45    3.01
   7  11   1  168.25    3.02
  -7 -11  -1  161.50    3.64
   8  10   0    0.37    0.32
   8  10   0    0.12    0.30
  -8 -10   0    0.03    0.38
   9   9  -1   17.55    0.96
   9   9  -1   17.05    1.23
  -9  -9   1   16.08    1.15
  10   8  -2   14.71    1.36
 -10  -8   2   14.97    1.19
  11   7  -3    0.54    0.53
  12   6  -4    0.69    0.61
 -13  -5   5   -0.29    0.56
 -13  -5   5    0.67    0.89
   1 -17  -7    0.85    0.60
   0 -16  -6    0.06    0.47
  -1 -15  -5    4.71    0.80
  -1 -15  -5    5.02    0.92
  -2 -14  -4    8.76    1.02
  -2 -14  -4    6.70    0.90
   3  13   3   75.48    1.70
  -3 -13  -3   73.57    2.27
   3  13   3   74.19    2.16
   4  12   2  524.51    6.34
  -4 -12  -2  526.68    7.24
   4  12   2  532.03    5.99
   5  11   1   63.90    1.60
   5  11   1   61.41    1.54
  -5 -11  -1   63.18    1.97
   6  10   0  198.40    3.44
   6  10   0  203.26    2.90
  -6 -10   0  205.10    3.78
   7   9  -1   29.01    1.39
  -7  -9   1   27.97    1.37
   7   9  -1   26.71    0.98
   8   8  -2    4.17    0.78
  -8  -8   2    5.21    0.78
   8   8  -2    5.31    0.62
   9   7  -3   17.77    1.52
  -9  -7   3   17.24    1.25
  10   6  -4    3.18    0.90
  11   5  -5    3.88    0.96
   3 -17  -7   -0.11    0.52
   2 -16  -6    0.35    0.52
   1 -15  -5    3.45    0.78
   0 -14  -4   -0.19    0.27
   0 -14  -4   -0.16    0.28
   0  14   4   -0.03    0.34
   1  13   3   21.44    1.00
  -1 -13  -3   19.64    1.15
  -1 -13  -3   18.17    1.05
   2  12   2   55.01    1.38
  -2 -12  -2   55.33    1.59
  -2 -12  -2   51.24    1.61
  -3 -11  -1   54.15    1.59
   3  11   1   49.81    1.23
   3  11   1   50.46    1.31
   4  10   0  280.66    3.98
   4  10   0  287.30    3.19
  -4 -10   0  280.79    4.29
   5   9  -1   35.28    0.90
   5   9  -1   34.22    1.34
  -5  -9   1   36.80    1.40
   6   8  -2  112.14    2.10
  -6  -8   2  114.50    2.72
   6   8  -2  115.28    2.87
   7   7  -3   40.63    1.45
   7   7  -3   41.26    1.88
  -7  -7   3   38.00    1.64
   8   6  -4   29.96    1.84
   9   5  -5   10.20    1.39
 -10  -4   6    4.89    1.26
 -10  -4   6    5.40    1.38
   5 -17  -7    1.73    0.71
   4 -16  -6    8.51    1.28
  -3  15   5   -0.11    0.41
   3 -15  -5    0.26    0.44
   2 -14  -4    6.47    0.93
  -2  14   4    7.10    0.88
  -1  13   3   22.30    1.14
   1 -13  -3   20.53    1.21
   1 -13  -3   20.27    0.99
   0 -12  -2   -0.55    0.20
   0 -12  -2   -0.21    0.21
   0  12   2   -0.43    0.22
  -1 -11  -1 1334.54   12.09
  -1 -11  -1 1342.84   13.25
   1  11   1 1307.22   12.82
   2  10   0 1089.27   10.82
   2  10   0 1092.95    9.58
  -2 -10   0 1075.48   11.19
  -3  -9   1  462.42    5.90
   3   9  -1  465.67    5.73
   3   9  -1  469.86    4.42
  -4  -8   2  190.48    3.44
   4   8  -2  189.60    2.56
   4   8  -2  185.54    3.48
   5   7  -3  216.96    3.42
   5   7  -3  224.98    4.32
  -5  -7   3  223.17    4.09
   6   6  -4   75.66    2.19
   6   6  -4   74.52    2.61
  -6  -6   4   74.79    2.41
   7   5  -5    1.38    0.65
   8   4  -6    1.94    0.77
  -8  -4   6    1.46    0.81
  -8  -4   6    1.48    0.75
  -9  -3   7    0.80    0.93
  -9  -3   7    1.27    0.79
   6 -16  -6    0.98    0.56
  -6  16   6    1.71    0.66
  -5  15   5    2.67    0.72
   5 -15  -5    1.91    0.72
  -4  14   4   25.20    1.46
   4 -14  -4   21.40    1.43
   3 -13  -3   73.94    1.61
  -3  13   3   77.12    2.25
   3 -13  -3   73.36    2.29
   2 -12  -2   56.14    1.68
   2 -12  -2   55.79    1.22
  -2  12   2   55.47    1.66
   1 -11  -1 1345.67   12.45
   1 -11  -1 1362.73   12.99
  -1  11   1 1335.23   13.26
   0 -10   0   -0.18    0.12
   0  10   0   -0.26    0.20
   0 -10   0   -0.14    0.13
   1   9  -1  585.87    6.49
  -1  -9   1  584.38    6.74
   2   8  -2   61.92    1.20
  -2  -8   2   59.58    1.72
   2   8  -2   58.75    1.64
   3   7  -3  134.02    2.98
   3   7  -3  147.66    2.51
   3   7  -3  139.21    3.08
  -4  -6   4   17.57    1.20
   4   6  -4   17.56    1.01
   4   6  -4   15.98    1.12
   4   6  -4   15.28    1.14
   5   5  -5    7.77    1.09
  -5  -5   5    7.10    0.97
   5   5  -5    7.23    0.90
   6   4  -6    3.17    0.83
   8 -16  -6    0.85    0.60
  -8  16   6    1.03    0.64
  -7  15   5   -0.50    0.44
   7 -15  -5   -0.92    0.43
  -6  14   4    2.42    0.69
   6 -14  -4    2.07    0.67
   5 -13  -3   79.76    2.47
  -5  13   3   79.15    2.52
  -4  12   2  523.36    6.96
   4 -12  -2  529.13    6.76
   3 -11  -1   50.57    1.43
   3 -11  -1   48.99    0.78
  -3  11   1   51.11    1.50
  -2  10   0 1084.23   10.99
   2 -10   0 1113.18   10.20
   2 -10   0 1109.41   10.79
  -1   9  -1  601.17    6.83
  -1   9  -1  599.61    6.48
   1  -9   1  600.93    5.81
   0  -8   2    0.11    0.16
   0   8  -2    0.15    0.20
   0   8  -2   -0.05    0.18
   1   7  -3  257.16    3.98
   1   7  -3  258.28    4.42
  -1  -7   3  257.96    3.55
   2   6  -4   97.35    2.54
   2   6  -4   93.11    2.73
   2   6  -4   90.02    2.30
   3   5  -5   22.86    1.46
   3   5  -5   23.58    1.42
   3   5  -5   24.02    1.36
   4   4  -6    4.85    0.92
   4   4  -6    3.53    0.84
   4   4  -6    3.81    0.80
 -10  16   6    1.20    0.75
  -9  15   5    0.17    0.51
   9 -15  -5    0.60    0.57
   8 -14  -4    8.35    1.20
  -8  14   4    6.69    1.10
   7 -13  -3   21.82    1.40
  -7  13   3   23.05    1.48
  -6  12   2   28.43    1.43
   6 -12  -2   29.01    1.41
  -5  11   1   57.85    1.78
   4 -10   0  283.65    3.87
  -4  10   0  274.93    3.97
  -4  10   0  284.08    3.43
   3  -9   1  477.27    5.32
  -3   9  -1  481.57    5.45
  -3   9  -1  476.59    5.77
   2  -8   2   61.52    1.47
  -2   8  -2   65.05    1.40
  -2   8  -2   60.66    1.78
  -1   7  -3  263.43    4.59
   1  -7   3  262.46    3.77
  -1   7  -3  256.08    3.65
   0  -6   4   -0.13    0.26
   0   6  -4    0.93    0.41
   0   6  -4   -0.06    0.26
   1   5  -5   45.90    1.77
   1   5  -5   51.90    2.25
  -1  -5   5   46.18    1.80
   2   4  -6    6.61    1.07
  -2  -4   6    7.07    1.00
 -11  15   5   -0.80    0.53
  11 -15  -5    0.08    0.55
  10 -14  -4    2.65    0.78
 -10  14   4    4.55    1.00
  -9  13   3    0.61    0.51
   9 -13  -3    1.21    0.57
   8 -12  -2   30.01    1.53
  -8  12   2   26.38    1.49
   7 -11  -1  171.96    3.47
  -7  11   1  169.76    3.56
  -6  10   0  214.81    3.60
  -6  10   0  211.40    3.02
   6 -10   0  214.63    3.64
   5  -9   1   38.23    1.37
  -5   9  -1   39.28    1.31
  -5   9  -1   37.81    1.20
   4  -8   2  192.81    3.22
  -4   8  -2  194.71    2.76
  -3   7  -3  149.34    3.40
  -3   7  -3  149.92    2.30
   3  -7   3  149.21    2.89
   2  -6   4   98.74    2.50
  -2   6  -4   97.09    2.94
  -1   5  -5   52.27    2.35
   1  -5   5   53.44    2.02
   0   4  -6    0.30    0.50
   0  -4   6   -0.19    0.45
   1   3  -7    0.56    0.56
  -1  -3   7    1.60    0.66
  12 -14  -4    0.56    0.58
 -12  14   4    0.67    0.62
  11 -13  -3    4.64    0.93
 -11  13   3    4.12    0.91
  10 -12  -2    0.72    0.48
 -10  12   2    0.26    0.42
   9 -11  -1   36.96    1.71
  -9  11   1   31.73    1.57
  -8  10   0    0.01    0.28
  -8  10   0    0.01    0.23
   8 -10   0    0.63    0.34
  -7   9  -1   30.31    1.27
   7  -9   1   28.68    1.36
  -7   9  -1   29.30    1.17
  -6   8  -2  116.34    2.82
  -6   8  -2  112.66    2.08
   6  -8   2  113.22    2.65
  -5   7  -3  223.31    4.46
   5  -7   3  227.82    4.03
  -4   6  -4   17.08    1.27
   4  -6   4   17.60    1.17
  -3   5  -5   25.09    1.73
   3  -5   5   27.93    1.53
  -2   4  -6    7.09    1.23
   2  -4   6    6.76    1.04
   1  -3   7    1.83    0.72
  -1   3  -7    1.40    0.62
   0  -2   8    0.28    0.57
   0   2  -8   -1.73    0.48
  14 -14  -4    0.98    0.61
 -13  13   3    1.11    0.64
  13 -13  -3    1.86    0.70
  12 -12  -2    7.14    1.15
 -12  12   2    6.83    1.12
 -11  11   1   11.49    1.22
  11 -11  -1   12.31    1.28
 -10  10   0   10.49    1.02
  10 -10   0   11.75    1.16
  -9   9  -1   17.41    1.01
   9  -9   1   17.48    1.21
  -9   9  -1   18.87    1.15
  -8   8  -2    5.38    0.82
   8  -8   2    4.45    0.77
   7  -7   3   44.06    1.81
  -7   7  -3   37.64    1.80
   6  -6   4   80.37    2.55
  -6   6  -4   79.33    2.83
  -5   5  -5    7.63    1.19
   5  -5   5    7.54    1.06
   4  -4   6    5.59    1.00
  -4   4  -6    4.16    1.03
  -3   3  -7    8.22    1.40
   3  -3   7    7.71    1.22
   2  -2   8    0.04    0.58
  -2   2  -8    2.13    0.76
  15 -13  -3    0.74    0.54
 -15  13   3    0.39    0.52
  14 -12  -2    1.04    0.64
 -14  12   2    1.31    0.55
  13 -11  -1    6.49    1.04
 -13  11   1    6.08    0.99
 -12  10   0   19.79    1.35
  12 -10   0   18.65    1.56
  11  -9   1   11.76    1.26
 -11   9  -1   10.90    1.00
 -10   8  -2   16.62    1.22
  10  -8   2   17.10    1.41
   9  -7   3   18.39    1.46
  -9   7  -3   16.61    1.31
   8  -6   4   31.93    1.80
  -8   6  -4   34.09    1.96
   7  -5   5    2.36    0.73
  -7   5  -5    1.26    0.58
  -6   4  -6    4.37    1.00
   6  -4   6    3.53    0.82
  -5   3  -7    1.80    0.69
   5  -3   7    1.62    0.75
 -16  12   2    1.19    0.67
  16 -12  -2    0.88    0.66
 -15  11   1    0.55    0.50
  15 -11  -1    0.47    0.60
 -14  10   0    0.49    0.51
  14 -10   0    0.42    0.49
  13  -9   1    4.08    0.94
  12  -8   2    9.54    1.30
 -12   8  -2    9.74    1.16
  11  -7   3    1.61    0.66
 -11   7  -3    0.35    0.51
 -10   6  -4    3.70    0.86
  10  -6   4    4.11    0.96
   9  -5   5    8.82    1.27
  -9   5  -5   10.07    1.41
   8  -4   6    1.97    0.80
  -8   4  -6    2.28    0.79
  -7   3  -7    0.47    0.51
   7  -3   7    0.65    0.59
  16 -10   0    2.75    0.78
  15  -9   1    0.89    0.53
  14  -8   2    0.94    0.67
 -13   7  -3   20.08    1.60
  13  -7   3   18.07    1.75
 -12   6  -4    1.15    0.58
  12  -6   4    0.93    0.68
 -11   5  -5    2.76    0.86
  11  -5   5    4.57    1.04
  10  -4   6    3.12    0.96
 -10   4  -6    4.19    1.00
  16  -8   2    0.69    0.60
  15  -7   3    1.24    0.69
 -14   6  -4    5.55    1.07
  14  -6   4    4.61    1.04
 -13   5  -5   -0.56    0.45
  13  -5   5   -1.03    0.48
  14  16   4    0.86    0.65
 -15 -15  -3    0.14    0.44
 -16 -14  -2    0.63    0.68
 -11 -17  -5    1.32    0.63
  11  17   5    1.61    0.58
 -12 -16  -4    0.30    0.49
  12  16   4    0.38    0.54
 -13 -15  -3    1.59    0.59
  13  15   3    1.18    0.60
 -14 -14  -2    0.94    0.55
 -15 -13  -1    3.06    0.84
  -8 -18  -6    1.61    0.58
   8  18   6    0.97    0.50
   9  17   5    1.78    0.67
  -9 -17  -5    2.79    0.80
 -10 -16  -4    1.12    0.64
  10  16   4    1.40    0.58
  11  15   3    2.67    0.75
 -11 -15  -3    2.81    0.85
  12  14   2   10.40    1.18
 -12 -14  -2    6.60    1.13
 -13 -13  -1    2.38    0.77
 -14 -12   0    7.90    1.21
  15  11  -1    2.37    0.79
  16  10  -2    0.91    0.70
  -5 -19  -7   -0.22    0.49
   6  18   6   -0.57    0.45
  -6 -18  -6    0.34    0.50
   7  17   5    0.04    0.46
  -7 -17  -5   -1.11    0.32
  -8 -16  -4    0.76    0.54
   8  16   4    1.37    0.56
  -9 -15  -3    3.41    0.82
   9  15   3    2.83    0.67
 -10 -14  -2   12.96    1.37
  10  14   2   13.28    1.16
  11  13   1   16.06    1.13
 -11 -13  -1   15.95    1.47
  12  12   0    0.59    0.48
 -12 -12   0    1.14    0.59
 -13 -11   1    4.88    0.95
  13  11  -1    6.05    1.05
  14  10  -2    0.98    0.60
  15   9  -3    0.58    0.66
   3  19   7    3.27    0.87
  -4 -18  -6    4.08    0.87
   4  18   6    3.12    0.79
   5  17   5    2.86    0.77
  -5 -17  -5    2.55    0.77
  -6 -16  -4    4.90    0.92
   6  16   4    6.08    0.91
  -7 -15  -3   20.56    1.47
   7  15   3   19.63    1.21
  -8 -14  -2   60.86    2.44
   8  14   2   58.32    1.97
  -9 -13  -1   16.02    1.24
   9  13   1   15.72    1.05
   9  13   1   16.63    1.06
 -10 -12   0    0.05    0.37
  10  12   0   -0.35    0.34
  10  12   0   -0.09    0.32
  11  11  -1   12.83    1.27
 -11 -11   1   11.92    1.20
  12  10  -2    0.13    0.48
  13   9  -3    2.01    0.76
  14   8  -4    0.36    0.63
   1  19   7    3.17    0.76
   2  18   6    1.98    0.64
  -3 -17  -5    1.42    0.61
   3  17   5    0.88    0.53
   4  16   4    0.78    0.43
  -4 -16  -4    0.73    0.45
  -5 -15  -3    2.53    0.64
   5  15   3    3.06    0.61
  -6 -14  -2   48.54    1.97
   6  14   2   49.35    1.48
   6  14   2   44.04    1.57
  -7 -13  -1   43.70    1.87
   7  13   1   43.37    1.46
   7  13   1   42.42    1.49
  -8 -12   0  115.94    3.05
   8  12   0  111.78    2.77
   8  12   0  116.24    2.35
   9  11  -1   31.07    1.22
  -9 -11   1   33.49    1.67
   9  11  -1   32.46    1.64
 -10 -10   2   14.81    1.19
  10  10  -2   14.38    1.36
  11   9  -3    1.54    0.65
  12   8  -4    5.41    1.15
   1 -19  -7    4.29    0.90
   0 -18  -6    5.60    1.03
  -1 -17  -5    3.81    0.77
  -1 -17  -5    3.98    0.88
  -2 -16  -4    1.34    0.48
  -2 -16  -4    1.52    0.55
  -3 -15  -3    4.53    0.71
   3  15   3    4.28    0.55
   3  15   3    3.27    0.58
   4  14   2   43.44    1.31
   4  14   2   42.94    1.44
  -4 -14  -2   42.25    1.70
   5  13   1   22.90    0.93
  -5 -13  -1   21.54    1.21
   5  13   1   20.71    0.95
   6  12   0  163.53    2.52
  -6 -12   0  172.39    3.51
   6  12   0  161.63    3.17
  -7 -11   1  169.14    3.61
   7  11  -1  170.47    3.56
   7  11  -1  166.25    2.61
   8  10  -2    6.34    0.62
  -8 -10   2    6.36    0.87
   8  10  -2    5.84    0.88
  -9  -9   3   53.88    2.17
   9   9  -3   55.33    2.41
  10   8  -4   21.38    1.87
  11   7  -5   -0.03    0.52
   3 -19  -7    2.72    0.86
   2 -18  -6    0.07    0.50
   1 -17  -5    2.88    0.81
   0  16   4   11.88    0.98
   0 -16  -4    9.94    1.10
   0 -16  -4   10.00    0.95
  -1 -15  -3  106.98    2.68
   1  15   3  107.01    2.38
  -1 -15  -3  103.08    2.55
  -2 -14  -2  208.63    3.43
  -2 -14  -2  208.92    3.69
   2  14   2  209.92    3.28
   3  13   1  537.45    6.26
   3  13   1  534.35    5.73
  -3 -13  -1  539.15    6.81
   4  12   0   22.63    0.99
   4  12   0   21.92    0.68
  -4 -12   0   22.76    1.10
   5  11  -1   61.98    1.89
   5  11  -1   63.05    1.16
  -5 -11   1   59.14    1.86
  -6 -10   2   17.42    1.12
   6  10  -2   17.50    0.76
   6  10  -2   19.15    1.20
   7   9  -3   10.33    0.78
  -7  -9   3   10.42    1.01
   7   9  -3   10.83    1.15
  -8  -8   4   10.79    1.10
   8   8  -4    8.01    1.14
   9   7  -5    0.87    0.60
  10   6  -6    4.39    0.98
   4 -18  -6    2.44    0.79
   3 -17  -5    1.00    0.62
  -3  17   5    2.12    0.70
   2 -16  -4    1.73    0.58
  -2  16   4    2.14    0.63
  -1  15   3  106.95    2.56
   1 -15  -3  108.11    2.34
   1 -15  -3  108.76    2.78
   0  14   2  667.61    7.71
   0 -14  -2  674.99    7.65
   0 -14  -2  667.94    7.69
   1  13   1   36.94    1.21
  -1 -13  -1   37.80    1.21
  -1 -13  -1   39.34    1.09
   2  12   0  184.60    2.97
  -3 -11   1   50.20    1.58
   3  11  -1   49.39    1.53
   4  10  -2    7.15    0.43
  -4 -10   2    7.60    0.79
   4  10  -2    8.33    0.81
   5   9  -3   43.86    1.82
   5   9  -3   44.27    1.32
  -5  -9   3   44.11    1.76
   6   8  -4    8.35    1.08
  -6  -8   4   10.67    1.09
   7   7  -5   23.73    1.72
   8   6  -6    4.45    0.99
  -9  -5   7   -0.34    0.64
  -9  -5   7    0.45    0.94
   6 -18  -6    0.46    0.50
  -6  18   6    0.06    0.57
  -5  17   5    2.68    0.80
   5 -17  -5    3.02    0.79
   4 -16  -4    1.31    0.55
  -4  16   4    1.23    0.56
   3 -15  -3    4.34    0.74
  -3  15   3    3.94    0.70
  -2  14   2  210.09    3.67
   2 -14  -2  211.94    3.64
   2 -14  -2  213.46    2.94
   1 -13  -1   40.61    1.04
  -1  13   1   38.74    1.28
   1 -13  -1   40.07    1.20
   0 -12   0 1308.63   12.92
   0  12   0 1285.57   12.77
   0 -12   0 1292.80   11.45
  -1 -11   1 1326.74   13.55
   1  11  -1 1327.71   13.14
  -2 -10   2  233.02    3.95
   2  10  -2  236.87    3.79
  -2 -10   2  241.13    2.70
   3   9  -3   63.01    1.53
   3   9  -3   66.49    2.04
  -3  -9   3   60.28    2.03
   4   8  -4   35.57    1.37
  -4  -8   4   36.39    1.75
   4   8  -4   38.05    1.76
  -5  -7   5   68.22    2.53
   5   7  -5   67.09    2.58
   6   6  -6    8.48    1.25
   8 -18  -6    0.83    0.56
  -8  18   6    0.35    0.80
  -7  17   5   -0.37    0.37
   7 -17  -5   -1.00    0.38
  -6  16   4    6.55    1.02
   6 -16  -4    6.32    0.99
   5 -15  -3    3.50    0.66
  -5  15   3    2.96    0.65
   4 -14  -2   44.14    1.65
  -4  14   2   45.32    1.68
   3 -13  -1  538.86    5.49
  -3  13   1  532.89    6.65
   3 -13  -1  531.99    6.28
   2 -12   0  189.49    2.68
  -2  12   0  185.02    3.02
   2 -12   0  186.66    2.64
  -1  11  -1 1358.01   13.72
   1 -11   1 1353.57   12.05
  -1  11  -1 1368.84   13.31
   0  10  -2  225.15    3.43
   0  10  -2  227.16    3.84
   0 -10   2  220.96    2.83
   1   9  -3  181.21    3.72
  -1  -9   3  187.98    2.86
   1   9  -3  192.20    3.37
  -2  -8   4  129.99    2.64
   2   8  -4  130.05    3.32
   2   8  -4  127.74    2.97
   3   7  -5   63.40    2.28
   3   7  -5   62.88    2.15
   3   7  -5   63.29    2.46
   4   6  -6    4.83    0.91
   4   6  -6    4.50    0.92
   9 -17  -5    1.70    0.77
  -9  17   5    3.00    0.86
   8 -16  -4    0.38    0.51
  -8  16   4   -0.19    0.42
  -7  15   3   22.02    1.48
   7 -15  -3   23.59    1.47
  -6  14   2   46.95    1.89
   6 -14  -2   50.03    1.90
  -5  13   1   21.31    1.10
   5 -13  -1   23.51    1.14
  -4  12   0   22.32    1.01
   4 -12   0   22.67    0.97
  -4  12   0   22.63    0.78
   3 -11   1   49.29    1.33
  -3  11  -1   52.27    1.46
  -3  11  -1   51.36    1.39
  -2  10  -2  245.36    3.45
   2 -10   2  245.26    3.37
   1  -9   3  186.40    3.00
  -1   9  -3  179.93    3.74
  -1   9  -3  184.43    3.04
   0   8  -4    3.62    0.70
   0  -8   4    5.62    0.70
   0   8  -4    5.05    0.63
   1   7  -5    8.86    1.17
   1   7  -5    8.89    0.94
  -1  -7   5    8.82    0.94
   2   6  -6    6.96    1.15
  -2  -6   6    7.42    1.03
 -11  17   5    2.58    0.88
  11 -17  -5    1.11    0.62
 -10  16   4    0.23    0.51
  10 -16  -4    1.45    0.70
   9 -15  -3    1.81    0.60
  -9  15   3    1.81    0.60
   8 -14  -2   60.66    2.22
  -8  14   2   56.94    2.25
   7 -13  -1   47.81    1.81
  -7  13   1   42.37    1.72
  -6  12   0  166.73    3.17
   6 -12   0  165.56    3.19
  -6  12   0  167.54    2.58
  -5  11  -1   67.50    1.72
   5 -11   1   63.48    1.80
  -5  11  -1   61.79    1.70
  -4  10  -2    8.54    0.84
  -4  10  -2    8.62    0.59
   4 -10   2    8.59    0.74
  -3   9  -3   61.57    2.16
  -3   9  -3   63.56    1.50
   3  -9   3   61.63    1.77
  -2   8  -4  130.50    3.46
   2  -8   4  130.56    2.87
   1  -7   5    7.72    0.96
  -1   7  -5    7.14    1.09
   0  -6   6   30.40    1.71
   0   6  -6   32.06    2.05
  -1  -5   7    6.82    1.09
   1   5  -7    4.80    1.03
  12 -16  -4   -0.34    0.57
 -12  16   4   -0.13    0.64
 -11  15   3    4.17    0.91
  11 -15  -3    3.42    0.84
  10 -14  -2   10.94    1.24
 -10  14   2   13.45    1.39
  -9  13   1   15.24    1.12
   9 -13  -1   14.25    1.21
  -8  12   0  112.70    2.77
   8 -12   0  114.47    2.91
  -7  11  -1  176.33    3.23
   7 -11   1  172.70    3.47
  -7  11  -1  176.17    3.29
   6 -10   2   18.06    1.12
  -6  10  -2   16.72    0.83
  -6  10  -2   17.16    1.11
  -5   9  -3   42.90    1.90
   5  -9   3   41.79    1.62
   4  -8   4   36.45    1.59
  -4   8  -4   37.86    1.89
   3  -7   5   66.80    2.35
  -3   7  -5   65.65    2.76
  -2   6  -6    5.46    1.14
   2  -6   6    6.59    1.04
   1  -5   7    3.63    0.86
  -1   5  -7    1.84    0.79
   0   4  -8    9.13    1.40
  13 -15  -3    1.36    0.64
 -13  15   3    2.12    0.68
  12 -14  -2    6.00    1.06
 -12  14   2    7.69    1.21
  11 -13  -1   17.93    1.48
 -11  13   1   15.64    1.41
 -10  12   0    0.05    0.31
  10 -12   0    0.26    0.42
   9 -11   1   34.54    1.64
  -9  11  -1   36.23    1.55
  -9  11  -1   33.78    1.45
  -8  10  -2    7.22    0.92
  -8  10  -2    7.14    0.67
   8 -10   2    5.41    0.86
  -7   9  -3   10.29    1.12
   7  -9   3    9.82    1.04
  -6   8  -4   12.62    1.35
   6  -8   4   11.37    1.16
  -5   7  -5   70.36    2.91
   5  -7   5   69.04    2.49
  -4   6  -6    5.85    1.17
   4  -6   6    5.93    1.03
   3  -5   7    0.22    0.57
  -3   5  -7    2.52    0.84
  -2   4  -8    1.93    0.75
   2  -4   8    2.61    0.79
 -15  15   3    1.31    0.69
  15 -15  -3    1.06    0.53
  14 -14  -2    1.03    0.60
 -14  14   2    1.32    0.69
 -13  13   1    2.98    0.75
  13 -13  -1    4.34    0.90
 -12  12   0    1.04    0.46
  12 -12   0    1.00    0.53
 -11  11  -1   11.31    1.04
  11 -11   1   12.98    1.34
  10 -10   2   12.70    1.31
 -10  10  -2   17.51    1.26
   9  -9   3   54.74    2.27
  -9   9  -3   53.54    2.30
   8  -8   4    9.66    1.21
  -8   8  -4   11.47    1.38
   7  -7   5   25.65    1.68
  -7   7  -5   24.21    1.82
   6  -6   6    8.61    1.23
  -6   6  -6    7.48    1.29
   5  -5   7    1.26    0.64
  -5   5  -7    0.70    0.62
  16 -14  -2    0.53    0.58
 -16  14   2    1.94    0.69
  15 -13  -1    3.96    0.91
 -15  13   1    4.71    0.97
  14 -12   0    7.50    1.17
 -14  12   0    8.83    1.18
  13 -11   1    4.86    0.98
  12 -10   2    0.81    0.60
 -11   9  -3    1.48    0.62
  11  -9   3    2.82    0.82
  10  -8   4   26.55    1.79
 -10   8  -4   22.10    1.68
   9  -7   5   -0.16    0.54
  -9   7  -5   -0.52    0.42
  -8   6  -6    5.76    1.14
   8  -6   6    6.52    1.22
   7  -5   7    2.76    0.85
  -7   5  -7    0.95    0.71
  16 -12   0   -0.44    0.45
  15 -11   1    0.68    0.64
  14 -10   2    0.10    0.54
 -13   9  -3    1.83    0.69
  13  -9   3    2.51    0.82
 -12   8  -4    6.65    1.16
  12  -8   4    5.44    1.13
 -11   7  -5    1.14    0.62
  11  -7   5   -0.16    0.48
  10  -6   6    2.13    0.86
 -10   6  -6    1.12    0.81
  16 -10   2   -0.06    0.56
  15  -9   3    0.97    0.62
 -14   8  -4    0.62    0.60
  14  -8   4    0.06    0.60
 -13   7  -5    3.74    1.01
 -16 -16  -2    1.08    0.76
 -11 -19  -5    0.92    0.53
  11  19   5    0.83    0.60
  12  18   4    1.49    0.62
 -12 -18  -4    0.42    0.49
 -13 -17  -3    1.06    0.60
 -14 -16  -2    1.83    0.65
 -15 -15  -1    1.63    0.72
   8  20   6    3.17    0.81
  -8 -20  -6    4.85    0.95
  -9 -19  -5    5.37    1.13
   9  19   5    8.69    1.25
 -10 -18  -4    4.21    1.01
  10  18   4    3.02    0.76
  11  17   3    4.44    0.92
 -11 -17  -3    3.95    0.89
 -12 -16  -2    2.05    0.74
  12  16   2    0.91    0.58
 -13 -15  -1    2.98    0.75
 -14 -14   0    7.51    1.26
  15  13  -1    3.43    0.92
  16  12  -2    0.86    0.70
   6  20   6    1.95    0.74
  -6 -20  -6    1.61    0.74
  -7 -19  -5    9.10    1.33
   7  19   5    6.60    1.08
  -8 -18  -4    6.76    1.19
   8  18   4    6.16    0.97
   9  17   3    4.10    0.77
  -9 -17  -3    4.57    0.97
 -10 -16  -2    9.38    1.25
  10  16   2   10.60    1.06
 -11 -15  -1   22.84    1.67
  12  14   0    8.54    1.08
 -12 -14   0   10.10    1.26
 -13 -13   1    3.46    0.84
  13  13  -1    3.62    0.86
  14  12  -2    0.78    0.65
  15  11  -3    2.92    0.95
   4  20   6    3.95    0.96
  -4 -20  -6    4.02    0.87
   5  19   5    7.13    1.13
  -5 -19  -5    7.24    1.20
  -6 -18  -4   15.23    1.50
   6  18   4   15.95    1.35
  -7 -17  -3   16.94    1.51
   7  17   3   14.80    1.08
   8  16   2   33.76    1.50
  -8 -16  -2   30.80    1.76
   9  15   1   76.60    2.30
  -9 -15  -1   73.38    2.71
   9  15   1   72.44    2.10
  10  14   0    0.21    0.35
 -10 -14   0    0.52    0.43
  11  13  -1   16.29    1.45
 -11 -13   1   14.19    1.34
  12  12  -2    7.38    1.14
 -12 -12   2    7.99    1.13
  13  11  -3    1.36    0.64
  14  10  -4    2.19    0.75
   2  20   6    0.99    0.53
  -3 -19  -5    4.07    0.81
   3  19   5    3.63    0.80
  -4 -18  -4   24.37    1.59
   4  18   4   28.48    1.57
  -5 -17  -3   13.50    1.25
   5  17   3   15.00    1.04
  -6 -16  -2   73.21    2.52
   6  16   2   71.62    1.89
   6  16   2   68.43    1.96
   7  15   1   59.64    1.88
  -7 -15  -1   62.40    2.30
   7  15   1   58.23    1.70
  -8 -14   0    0.41    0.43
   8  14   0    1.00    0.37
   8  14   0    0.72    0.41
   9  13  -1   15.87    1.21
  -9 -13   1   18.12    1.28
  10  12  -2    1.55    0.61
 -10 -12   2    2.48    0.63
  11  11  -3    1.74    0.66
  12  10  -4    9.98    1.49
   1 -21  -7    1.30    0.74
   0 -20  -6   -0.38    0.38
  -1 -19  -5   32.72    1.93
  -1 -19  -5   36.46    1.85
  -2 -18  -4   12.99    1.24
  -2 -18  -4   14.88    1.15
  -3 -17  -3   94.41    2.75
   3  17   3   90.64    2.18
   3  17   3   94.89    2.55
  -4 -16  -2  142.15    3.34
   4  16   2  145.05    2.72
   4  16   2  144.38    2.81
   5  15   1   42.27    1.45
  -5 -15  -1   44.16    1.73
   5  15   1   45.50    1.32
   6  14   0  268.63    3.42
  -6 -14   0  260.75    4.72
   6  14   0  265.86    4.41
   7  13  -1   41.07    1.13
  -7 -13   1   38.93    1.72
   7  13  -1   43.22    1.76
  -8 -12   2   28.45    1.55
   8  12  -2   26.35    1.54
   9  11  -3   26.18    1.75
  -9 -11   3   27.92    1.59
  10  10  -4    6.15    1.10
  11   9  -5   16.84    1.88
   2 -20  -6    0.02    0.48
   1 -19  -5   29.03    1.84
   0 -18  -4   -0.04    0.35
   0 -18  -4   -0.07    0.29
   0  18   4    0.44    0.42
   1  17   3    4.02    0.63
  -1 -17  -3    4.92    0.68
  -1 -17  -3    4.88    0.75
  -2 -16  -2  279.54    4.56
  -2 -16  -2  277.11    4.17
   2  16   2  277.10    4.14
   3  15   1  471.07    5.87
   3  15   1  466.53    5.20
  -3 -15  -1  469.13    6.35
   4  14   0  798.01    9.05
  -4 -14   0  802.60    9.55
   4  14   0  803.42    7.42
   5  13  -1   20.42    1.13
   5  13  -1   21.52    0.62
  -5 -13   1   21.04    1.17
   6  12  -2   27.62    0.88
  -6 -12   2   27.42    1.43
   6  12  -2   27.55    1.45
  -7 -11   3   25.93    1.48
   7  11  -3   27.17    1.57
  -8 -10   4    6.64    0.95
   8  10  -4    7.74    1.13
   9   9  -5   41.52    2.40
  10   8  -6    3.50    0.92
   4 -20  -6    5.13    1.06
   3 -19  -5    6.19    1.03
  -3  19   5    5.46    0.98
  -2  18   4   15.82    1.20
   2 -18  -4   16.73    1.39
   1 -17  -3    3.96    0.69
   1 -17  -3    5.92    0.64
  -1  17   3    5.54    0.74
   0 -16  -2    0.48    0.25
   0 -16  -2   -0.05    0.29
   0  16   2   -0.11    0.29
   1  15   1 1513.54   14.92
  -1 -15  -1 1484.91   13.69
  -1 -15  -1 1499.35   15.17
  -2 -14   0  377.51    3.80
  -2 -14   0  376.41    5.16
   2  14   0  376.13    5.01
  -3 -13   1  517.97    6.74
   3  13  -1  515.29    6.51
   4  12  -2  517.75    5.04
   4  12  -2  528.15    7.03
  -4 -12   2  507.46    7.06
   5  11  -3   60.05    1.46
   5  11  -3   56.46    2.10
  -5 -11   3   59.81    2.13
   6  10  -4    7.08    1.02
  -6 -10   4    7.37    0.95
  -7  -9   5   17.55    1.36
   7   9  -5   17.08    1.64
   8   8  -6    8.73    1.36
  -9  -7   7    1.91    1.13
   6 -20  -6    1.02    0.67
  -6  20   6    3.06    0.94
  -5  19   5    5.74    1.11
   5 -19  -5    7.44    1.19
   4 -18  -4   27.44    1.71
  -4  18   4   29.62    1.69
  -3  17   3   93.87    2.65
   3 -17  -3   93.46    2.70
   2 -16  -2  270.13    4.32
  -2  16   2  281.51    4.46
   2 -16  -2  266.15    3.61
  -1  15   1 1461.80   14.85
   1 -15  -1 1485.25   14.48
   1 -15  -1 1485.42   13.81
   0  14   0    0.21    0.26
   0 -14   0    0.01    0.16
   0 -14   0   -0.07    0.16
   1  13  -1   39.22    1.31
  -1 -13   1   38.11    1.32
  -2 -12   2   57.74    1.85
   2  12  -2   57.31    1.74
  -2 -12   2   57.23    1.01
  -3 -11   3    0.87    0.40
   3  11  -3    0.86    0.37
   3  11  -3    0.37    0.21
   4  10  -4  139.94    2.81
  -4 -10   4  147.30    3.68
   4  10  -4  147.96    3.57
  -5  -9   5    7.23    1.04
   5   9  -5    7.79    1.10
   6   8  -6   11.53    1.44
   8 -20  -6    3.35    0.89
  -8  20   6    4.66    1.11
  -7  19   5    8.09    1.31
   7 -19  -5    6.28    1.18
  -6  18   4   13.49    1.42
   6 -18  -4   16.63    1.53
   5 -17  -3   13.87    1.22
  -5  17   3   14.32    1.27
  -4  16   2  146.05    3.25
   4 -16  -2  145.00    3.17
   3 -15  -1  481.73    5.96
  -3  15   1  477.13    6.29
   3 -15  -1  486.25    5.18
   2 -14   0  374.91    4.61
   2 -14   0  384.33    4.51
  -2  14   0  378.76    5.07
   1 -13   1   38.53    0.95
  -1  13  -1   40.77    1.33
  -1  13  -1   37.33    1.25
   0  12  -2   -0.31    0.22
   0 -12   2   -0.48    0.18
   0  12  -2    0.04    0.33
  -1 -11   3  102.84    1.96
   1  11  -3   97.57    2.40
   1  11  -3   99.92    2.70
   2  10  -4    0.87    0.43
  -2 -10   4    1.56    0.44
   2  10  -4    1.62    0.50
   3   9  -5   92.42    2.82
   3   9  -5   89.27    3.02
  -3  -9   5   86.60    2.39
   4   8  -6   33.35    1.91
   4   8  -6   33.40    1.99
  -9  19   5    7.57    1.34
   9 -19  -5    8.45    1.36
   8 -18  -4    5.37    0.99
  -8  18   4    5.78    1.08
   7 -17  -3   18.17    1.47
  -7  17   3   17.85    1.40
   6 -16  -2   76.18    2.38
  -6  16   2   76.81    2.47
  -5  15   1   43.12    1.65
   5 -15  -1   45.40    1.63
  -4  14   0  809.43    9.15
   4 -14   0  794.81    8.53
  -4  14   0  803.89    8.35
  -3  13  -1  538.21    6.48
  -3  13  -1  541.52    6.59
   3 -13   1  543.15    6.01
   2 -12   2   58.48    1.46
  -2  12  -2   59.54    1.87
  -2  12  -2   57.68    1.55
  -1  11  -3  101.39    2.76
   1 -11   3  103.14    2.15
  -1  11  -3   99.07    2.23
   0  10  -4    0.35    0.34
   0 -10   4    0.36    0.34
   0  10  -4   -0.31    0.27
  -1  -9   5  178.34    3.60
   1   9  -5  173.27    3.74
   1   9  -5  173.17    4.44
   2   8  -6   20.57    1.65
   3   7  -7    4.99    1.02
  11 -19  -5    1.29    0.60
 -11  19   5    3.33    1.00
  10 -18  -4    2.98    0.83
 -10  18   4    3.83    0.91
   9 -17  -3    3.74    0.82
  -9  17   3    3.81    0.86
  -8  16   2   35.91    1.82
   8 -16  -2   35.26    1.77
   7 -15  -1   57.77    2.05
  -7  15   1   57.46    2.04
  -6  14   0  260.02    3.57
   6 -14   0  267.04    4.32
  -6  14   0  265.40    4.39
  -5  13  -1   23.37    1.07
  -5  13  -1   22.89    1.05
   5 -13   1   22.01    1.09
  -4  12  -2  539.04    7.20
   4 -12   2  533.64    6.43
  -4  12  -2  533.83    6.32
  -3  11  -3    0.33    0.37
  -3  11  -3    0.50    0.24
   3 -11   3    1.40    0.44
   2 -10   4    1.21    0.47
  -2  10  -4    1.42    0.48
  -2  10  -4    1.90    0.41
  -1   9  -5  178.90    4.57
   1  -9   5  176.61    3.72
   0  -8   6   -0.12    0.52
   0   8  -6    0.61    0.60
   1   7  -7    0.58    0.57
 -12  18   4    1.29    0.68
  12 -18  -4    0.60    0.59
 -11  17   3    5.42    1.02
  11 -17  -3    3.35    0.88
  10 -16  -2    8.60    1.16
 -10  16   2   10.16    1.27
  -9  15   1   74.20    2.51
   9 -15  -1   71.83    2.49
  -8  14   0    0.87    0.38
   8 -14   0    0.50    0.40
   7 -13   1   44.33    1.71
  -7  13  -1   43.53    1.57
  -7  13  -1   43.90    1.58
  -6  12  -2   27.80    1.41
  -6  12  -2   26.61    1.10
   6 -12   2   28.03    1.36
  -5  11  -3   57.96    2.22
   5 -11   3   64.87    2.04
   4 -10   4  140.87    3.20
  -4  10  -4  148.35    3.89
   3  -9   5   90.94    2.75
  -3   9  -5   93.93    3.34
  -2   8  -6   22.23    1.99
   2  -8   6   19.97    1.44
   1  -7   7    1.44    0.59
  -1   7  -7    1.09    0.60
   0   6  -8    0.19    0.62
  13 -17  -3    1.31    0.68
 -13  17   3    0.00    0.49
 -12  16   2    1.68    0.64
  12 -16  -2    2.08    0.68
  11 -15  -1   24.33    1.63
 -11  15   1   26.81    1.67
  10 -14   0    0.31    0.43
 -10  14   0    0.45    0.33
  -9  13  -1   17.55    1.14
   9 -13   1   17.10    1.34
  -9  13  -1   18.98    1.16
  -8  12  -2   29.67    1.26
   8 -12   2   27.83    1.49
  -8  12  -2   28.23    1.50
   7 -11   3   26.42    1.49
  -7  11  -3   30.56    1.68
   6 -10   4    9.06    1.06
  -6  10  -4    9.12    1.21
   5  -9   5    8.29    1.10
  -5   9  -5    6.65    1.15
  -4   8  -6   31.40    2.13
   4  -8   6   29.84    1.83
  -3   7  -7    4.62    1.14
   3  -7   7    4.89    1.03
 -14  16   2    3.28    0.84
  14 -16  -2    1.38    0.68
  13 -15  -1    2.31    0.72
 -13  15   1    1.63    0.70
  12 -14   0    9.28    1.23
 -12  14   0    8.58    1.11
 -11  13  -1   17.07    1.20
  11 -13   1   16.59    1.51
 -10  12  -2    1.52    0.50
  10 -12   2    1.61    0.69
   9 -11   3   27.08    1.63
  -9  11  -3   27.44    1.66
  -8  10  -4    8.50    1.23
   8 -10   4    8.17    1.13
   7  -9   5   17.74    1.57
  -7   9  -5   16.44    1.73
  -6   8  -6   13.80    1.74
   6  -8   6   12.95    1.47
  -5   7  -7    0.93    0.59
   5  -7   7    1.05    0.68
 -16  16   2    2.01    0.72
  15 -15  -1    0.21    0.49
 -15  15   1    1.28    0.60
 -14  14   0    7.65    1.13
  14 -14   0    5.63    1.07
  13 -13   1    2.92    0.81
  12 -12   2    7.12    1.14
  11 -11   3    0.46    0.53
 -11  11  -3    1.08    0.55
  10 -10   4    8.81    1.25
 -10  10  -4    7.55    1.20
  -9   9  -5   42.74    2.50
   9  -9   5   44.94    2.33
   8  -8   6    8.12    1.26
  -8   8  -6   11.37    1.63
   7  -7   7    1.30    0.70
  -7   7  -7    3.22    0.86
  16 -14   0    0.89    0.54
  15 -13   1    1.77    0.74
  14 -12   2    1.78    0.75
  13 -11   3   -0.13    0.64
 -12  10  -4   10.91    1.47
  12 -10   4   14.38    1.64
  11  -9   5   17.76    1.81
 -11   9  -5   12.38    1.63
 -10   8  -6    2.73    0.93
  10  -8   6    6.23    1.23
  16 -12   2    0.91    0.60
  15 -11   3    2.72    0.83
 -14  10  -4    3.54    0.89
  14 -10   4    2.75    0.99
 -13   9  -5    0.22    0.57
  11  21   5    8.81    1.32
 -12 -20  -4    3.87    1.02
  12  20   4    5.59    1.00
 -13 -19  -3    2.77    0.86
 -14 -18  -2    3.93    0.99
 -15 -17  -1    1.67    0.62
  -8 -22  -6   -0.48    0.50
   8  22   6    1.72    0.70
   9  21   5    8.90    1.31
  -9 -21  -5    8.21    1.38
  10  20   4   30.57    1.79
 -10 -20  -4   26.06    2.00
 -11 -19  -3    9.18    1.38
  11  19   3   10.40    1.21
 -12 -18  -2    5.71    1.03
 -13 -17  -1   12.01    1.48
 -14 -16   0    0.21    0.49
  15  15  -1    2.35    0.81
  16  14  -2    1.10    0.68
   6  22   6    0.22    0.51
  -6 -22  -6    1.37    0.69
   7  21   5   11.30    1.36
  -7 -21  -5    8.97    1.33
   8  20   4   33.24    1.82
  -8 -20  -4   26.28    1.88
   9  19   3    8.20    1.02
  -9 -19  -3    8.19    1.30
  10  18   2   14.54    1.18
 -10 -18  -2   13.27    1.49
 -11 -17  -1    4.51    0.94
 -12 -16   0   19.11    1.54
  12  16   0   20.56    1.49
 -13 -15   1    1.42    0.66
  13  15  -1    1.14    0.64
  14  14  -2    0.64    0.60
  15  13  -3   -0.25    0.53
   4  22   6    2.42    0.74
  -4 -22  -6    1.84    0.67
  -5 -21  -5   27.28    1.86
   5  21   5   26.40    1.77
  -6 -20  -4   17.67    1.63
   6  20   4   18.93    1.48
   7  19   3   14.99    1.08
  -7 -19  -3   16.32    1.53
  -8 -18  -2   13.03    1.36
   8  18   2   12.96    1.01
   9  17   1    7.25    0.88
   9  17   1    5.33    0.73
  -9 -17  -1    6.89    1.06
  10  16   0   63.41    2.35
 -10 -16   0   65.72    2.60
 -11 -15   1   23.60    1.60
  11  15  -1   22.36    1.55
  12  14  -2    7.66    1.20
 -12 -14   2    8.37    1.18
  13  13  -3    1.42    0.69
  14  12  -4    3.57    0.99
   2  22   6    4.20    0.94
   3  21   5   27.10    1.72
  -3 -21  -5   34.55    2.00
   4  20   4   12.31    1.23
  -4 -20  -4   12.81    1.34
   5  19   3   20.37    1.21
  -5 -19  -3   20.61    1.43
   6  18   2   49.93    1.67
  -6 -18  -2   49.60    2.14
   6  18   2   49.06    1.66
   7  17   1   93.10    2.44
   7  17   1   96.65    2.17
  -7 -17  -1   89.17    2.87
   8  16   0   43.81    1.81
  -8 -16   0   46.26    2.04
  -9 -15   1   74.33    2.62
   9  15  -1   75.12    2.58
  10  14  -2   12.16    1.36
 -10 -14   2   11.86    1.27
  11  13  -3    6.61    1.14
 -11 -13   3    6.36    1.06
  12  12  -4    2.78    0.90
   0 -22  -6    6.47    1.15
  -1 -21  -5   16.02    1.56
  -2 -20  -4  248.95    4.99
  -2 -20  -4  244.50    4.98
   3  19   3   12.45    1.06
  -3 -19  -3   11.08    1.07
  -3 -19  -3   11.80    1.08
   3  19   3   13.26    0.94
   4  18   2   24.22    1.11
  -4 -18  -2   25.84    1.38
   4  18   2   24.06    1.12
   5  17   1  324.68    4.22
  -5 -17  -1  327.60    5.48
   5  17   1  329.20    4.86
   6  16   0  154.37    3.26
  -6 -16   0  158.64    3.59
   6  16   0  162.64    2.40
  -7 -15   1   57.98    2.22
   7  15  -1   57.95    2.10
  -8 -14   2   56.86    2.20
   8  14  -2   60.34    2.35
   9  13  -3    0.93    0.55
  -9 -13   3    1.17    0.47
  10  12  -4    5.35    1.03
  11  11  -5    4.82    1.07
   2 -22  -6    2.39    0.82
   1 -21  -5   16.88    1.62
   0 -20  -4  266.77    4.77
   0 -20  -4  259.24    5.13
   0  20   4  258.67    4.71
  -1 -19  -3   52.05    1.93
   1  19   3   53.76    1.82
  -1 -19  -3   51.76    1.88
  -2 -18  -2  133.18    3.00
   2  18   2  138.82    2.82
  -2 -18  -2  135.19    2.76
   3  17   1  227.86    3.78
  -3 -17  -1  227.94    4.08
   3  17   1  225.19    3.18
   4  16   0   54.10    1.71
   4  16   0   56.89    1.09
  -4 -16   0   53.09    1.84
   5  15  -1   45.67    1.71
  -5 -15   1   46.50    1.79
   5  15  -1   44.89    0.83
  -6 -14   2   47.03    1.91
   6  14  -2   47.76    1.93
   7  13  -3   20.98    1.45
  -7 -13   3   19.73    1.31
  -8 -12   4    1.05    0.49
   8  12  -4    1.53    0.64
   9  11  -5    3.21    0.82
  10  10  -6    4.89    1.04
   4 -22  -6    1.91    0.75
   3 -21  -5   31.73    1.94
  -3  21   5   33.01    1.89
   2 -20  -4  248.96    5.11
  -2  20   4  242.06    4.81
   1 -19  -3   51.25    1.99
   1 -19  -3   55.80    1.71
  -1  19   3   52.77    1.90
   0  18   2  151.25    3.08
   0 -18  -2  154.07    2.90
   0 -18  -2  148.92    3.00
  -1 -17  -1  318.56    4.62
   1  17   1  319.21    4.66
  -1 -17  -1  314.01    4.07
   2  16   0  541.14    6.73
  -2 -16   0  544.13    5.24
  -2 -16   0  542.18    6.92
  -3 -15   1  477.14    6.50
   3  15  -1  468.85    6.31
  -4 -14   2   46.17    1.77
   4  14  -2   45.46    0.83
   4  14  -2   45.50    1.76
   5  13  -3   81.52    2.61
  -5 -13   3   81.71    2.60
  -6 -12   4   24.61    1.52
   6  12  -4   25.81    1.60
   7  11  -5   60.05    2.68
  -7 -11   5   50.94    2.37
   8  10  -6   23.11    2.06
   6 -22  -6   -0.13    0.55
  -6  22   6    0.42    0.72
  -5  21   5   29.28    1.91
   5 -21  -5   25.39    1.84
   4 -20  -4   14.90    1.46
  -4  20   4   13.28    1.33
  -3  19   3   12.04    1.11
   3 -19  -3   15.93    1.27
  -2  18   2  132.04    3.05
   2 -18  -2  141.09    2.40
   2 -18  -2  138.49    2.97
   1 -17  -1  323.39    4.33
  -1  17   1  320.14    4.79
   1 -17  -1  320.50    4.31
   0 -16   0  466.83    4.92
   0 -16   0  466.56    5.88
   0  16   0  455.45    6.00
  -1 -15   1 1468.32   15.36
   1  15  -1 1484.44   14.98
  -2 -14   2  209.50    2.27
  -2 -14   2  200.84    3.85
   2  14  -2  206.89    3.76
   3  13  -3   71.91    2.27
  -3 -13   3   71.61    2.35
  -3 -13   3   74.24    1.49
  -4 -12   4    1.27    0.50
   4  12  -4    1.27    0.50
   5  11  -5   52.12    2.33
  -5 -11   5   48.53    2.29
   6  10  -6    9.08    1.30
  -8  22   6    1.67    0.85
   7 -21  -5    6.71    1.20
  -7  21   5   10.33    1.45
   6 -20  -4   14.90    1.50
  -6  20   4   17.08    1.60
   5 -19  -3   17.22    1.27
  -5  19   3   19.26    1.34
  -4  18   2   28.62    1.46
   4 -18  -2   26.28    1.36
   3 -17  -1  231.27    3.78
   3 -17  -1  239.28    3.09
  -3  17   1  233.06    4.12
   2 -16   0  565.72    6.15
   2 -16   0  568.42    6.52
  -2  16   0  553.49    6.97
   1 -15   1 1478.30   15.16
  -1  15  -1 1480.72   14.85
   1 -15   1 1470.43   13.14
   0  14  -2  641.45    7.65
   0 -14   2  638.52    6.27
   0  14  -2  636.53    8.12
  -1 -13   3   21.22    0.85
   1  13  -3   21.30    1.15
   1  13  -3   19.73    1.22
   2  12  -4   11.59    1.17
   2  12  -4   11.06    1.04
  -2 -12   4   12.36    0.80
   3  11  -5   34.76    1.92
   3  11  -5   37.30    1.84
   4  10  -6    7.77    1.16
  -4 -10   6    5.38    1.03
  -9  21   5    8.84    1.43
   9 -21  -5    6.60    1.24
   8 -20  -4   30.31    1.94
  -8  20   4   35.61    2.13
   7 -19  -3   15.91    1.43
  -7  19   3   15.84    1.47
   6 -18  -2   49.88    1.98
  -6  18   2   51.09    2.04
  -5  17   1  322.28    5.30
   5 -17  -1  338.42    5.10
   4 -16   0   56.77    1.38
   4 -16   0   56.64    1.66
  -4  16   0   58.23    1.84
  -3  15  -1  472.79    6.11
  -3  15  -1  472.48    6.09
   3 -15   1  476.30    5.52
  -2  14  -2  208.82    3.48
  -2  14  -2  210.71    3.90
   2 -14   2  204.44    3.07
   1 -13   3   18.75    0.88
  -1  13  -3   19.99    1.01
  -1  13  -3   21.36    1.31
   0  12  -4   23.94    1.23
   0 -12   4   25.52    1.16
   0  12  -4   20.63    1.39
   1  11  -5   73.34    2.38
  -1 -11   5   77.39    2.29
   1  11  -5   72.97    2.86
   2  10  -6   23.10    1.73
   3   9  -7    0.40    0.50
 -11  21   5    9.22    1.60
  11 -21  -5    8.19    1.33
 -10  20   4   30.43    2.15
  10 -20  -4   28.86    2.00
  -9  19   3    9.70    1.34
   9 -19  -3    7.80    1.15
  -8  18   2   11.12    1.23
   8 -18  -2   14.01    1.31
   7 -17  -1   92.80    2.62
  -7  17   1   94.46    2.73
   6 -16   0  163.36    3.31
  -6  16   0  167.49    2.69
  -6  16   0  170.29    3.43
  -5  15  -1   44.25    1.56
  -5  15  -1   47.86    1.56
   5 -15   1   47.95    1.59
   4 -14   2   47.83    1.55
  -4  14  -2   45.62    1.75
  -4  14  -2   45.24    1.45
   3 -13   3   77.89    2.02
  -3  13  -3   76.03    2.49
  -3  13  -3   75.14    1.91
  -2  12  -4    9.94    1.17
   2 -12   4   10.13    0.90
  -2  12  -4   11.10    0.82
   1 -11   5   75.70    2.34
  -1  11  -5   78.87    3.04
   0  10  -6  119.75    4.05
   0 -10   6  125.32    3.34
   1   9  -7    3.94    0.97
  12 -20  -4    4.81    1.03
 -12  20   4    5.36    1.22
  11 -19  -3   11.77    1.45
 -11  19   3   11.09    1.46
 -10  18   2   13.37    1.43
  10 -18  -2   16.86    1.49
   9 -17  -1    7.45    1.03
  -9  17   1    4.70    0.81
  -8  16   0   42.43    1.75
   8 -16   0   46.99    1.88
  -7  15  -1   63.29    1.91
   7 -15   1   57.61    1.99
  -7  15  -1   62.10    1.96
   6 -14   2   46.88    1.74
  -6  14  -2   48.08    1.57
  -6  14  -2   50.83    1.91
  -5  13  -3   78.84    2.63
  -5  13  -3   82.38    1.94
   5 -13   3   79.52    2.28
   4 -12   4    1.49    0.53
  -4  12  -4    1.99    0.60
  -3  11  -5   37.78    2.15
   3 -11   5   36.58    1.72
  -2  10  -6   21.43    1.98
   2 -10   6   20.41    1.44
  -1   9  -7    0.70    0.67
   0   8  -8    1.16    0.68
 -13  19   3    1.64    0.70
  13 -19  -3    2.81    0.84
  12 -18  -2    4.09    0.92
 -12  18   2    3.94    0.88
 -11  17   1    3.61    0.78
  11 -17  -1    4.32    0.85
 -10  16   0   66.71    2.40
  10 -16   0   66.04    2.46
   9 -15   1   76.23    2.54
  -9  15  -1   72.37    2.27
  -8  14  -2   63.06    1.93
   8 -14   2   60.94    2.22
  -8  14  -2   62.48    2.26
  -7  13  -3   23.95    1.49
   7 -13   3   18.83    1.30
   6 -12   4   25.97    1.49
  -6  12  -4   24.36    1.67
  -5  11  -5   46.25    2.43
   5 -11   5   49.13    2.12
  -4  10  -6    6.69    1.23
   4 -10   6    7.85    1.16
  -3   9  -7    0.94    0.66
   3  -9   7   -0.05    0.56
  14 -18  -2    2.43    0.84
 -14  18   2    3.09    0.84
  13 -17  -1   11.89    1.46
 -13  17   1   10.72    1.34
  12 -16   0   16.11    1.54
 -12  16   0   16.74    1.46
  11 -15   1   27.64    1.72
 -11  15  -1   25.41    1.45
 -10  14  -2   13.87    1.26
  10 -14   2   12.05    1.30
  -9  13  -3    1.24    0.60
   9 -13   3    0.66    0.57
  -8  12  -4    1.66    0.70
   8 -12   4    2.63    0.78
   7 -11   5   58.51    2.49
  -7  11  -5   56.48    2.79
  -6  10  -6   10.31    1.52
   6 -10   6   12.22    1.41
  -5   9  -7    1.87    0.68
   5  -9   7    0.71    0.64
  15 -17  -1    0.65    0.55
 -15  17   1    0.79    0.48
 -14  16   0    0.39    0.55
  14 -16   0    0.03    0.47
  13 -15   1    0.90    0.62
  12 -14   2    9.10    1.27
  11 -13   3    5.32    1.01
 -11  13  -3    6.14    1.02
 -10  12  -4    5.30    1.06
  10 -12   4    6.51    1.14
  -9  11  -5    6.50    1.16
   9 -11   5    4.62    1.03
  -8  10  -6   23.75    2.25
   8 -10   6   23.21    1.94
   7  -9   7    2.36    0.87
  16 -16   0   -0.20    0.43
  15 -15   1    1.75    0.70
  14 -14   2    0.60    0.68
  13 -13   3    0.96    0.67
  12 -12   4    2.71    0.93
 -12  12  -4    2.14    0.73
  11 -11   5    4.90    1.10
 -11  11  -5    7.31    1.24
 -10  10  -6    5.49    1.12
  10 -10   6    3.67    1.00
  15 -13   3    1.46    0.72
  14 -12   4    4.62    1.08
 -13  11  -5    1.96    0.81
  11  23   5    2.39    0.73
 -12 -22  -4   11.20    1.60
 -13 -21  -3   10.25    1.54
 -14 -20  -2    0.06    0.53
 -15 -19  -1   -0.53    0.49
 -16 -18   0    2.77    0.77
  -8 -24  -6    3.00    0.79
  -9 -23  -5    0.76    0.55
   9  23   5    0.42    0.49
 -10 -22  -4    0.10    0.55
  10  22   4    2.11    0.63
 -11 -21  -3   15.92    1.82
 -12 -20  -2   11.73    1.54
 -13 -19  -1    1.02    0.55
 -14 -18   0    8.72    1.33
  15  17  -1    0.22    0.59
  16  16  -2    0.04    0.62
  -6 -24  -6   -0.29    0.47
   6  24   6    0.60    0.55
   7  23   5   17.91    1.67
  -7 -23  -5   17.56    1.84
   8  22   4   17.70    1.52
  -8 -22  -4   17.41    1.77
  -9 -21  -3   34.27    2.18
   9  21   3   38.57    1.83
 -10 -20  -2   11.56    1.43
 -11 -19  -1    0.26    0.48
  12  18   0   -0.49    0.46
 -12 -18   0    0.04    0.39
 -13 -17   1   12.76    1.50
  13  17  -1   11.35    1.45
  14  16  -2    2.16    0.76
  15  15  -3    0.40    0.73
   4  24   6    6.39    1.15
   5  23   5    7.06    1.09
  -5 -23  -5    7.00    1.21
   6  22   4   89.38    2.94
  -6 -22  -4   90.98    3.32
   7  21   3   55.54    2.06
  -8 -20  -2   19.92    1.56
   8  20   2   19.25    1.18
  -9 -19  -1   45.55    2.24
   9  19   1   44.00    1.86
 -10 -18   0    8.59    1.17
  10  18   0    6.45    0.96
 -11 -17   1    4.75    0.92
  11  17  -1    3.85    0.83
 -12 -16   2    0.97    0.60
  12  16  -2    0.90    0.61
  13  15  -3    1.87    0.74
   2  24   6    1.10    0.61
  -3 -23  -5   15.94    1.52
   3  23   5   16.09    1.55
  -4 -22  -4  253.61    5.42
   4  22   4  253.79    5.09
   5  21   3   42.80    1.76
  -5 -21  -3   41.36    2.04
  -6 -20  -2   28.99    1.64
   6  20   2   26.68    1.26
   6  20   2   29.66    1.35
   7  19   1   16.32    0.92
   7  19   1   17.38    1.12
  -7 -19  -1   17.01    1.31
   8  18   0  169.36    3.81
  -8 -18   0  168.71    4.12
  -9 -17   1    5.23    0.92
   9  17  -1    4.46    0.82
 -10 -16   2   10.79    1.27
  10  16  -2    9.32    1.23
 -11 -15   3    2.99    0.81
  11  15  -3    3.31    0.89
  12  14  -4    0.28    0.54
   0 -24  -6    1.22    0.59
  -1 -23  -5    3.19    0.82
  -2 -22  -4  102.71    3.08
  -2 -22  -4  100.79    3.13
  -3 -21  -3   51.01    2.06
   3  21   3   51.75    1.77
  -3 -21  -3   52.91    1.97
  -4 -20  -2   59.18    2.18
   4  20   2   55.42    1.80
   4  20   2   53.89    1.70
   5  19   1    1.17    0.33
   5  19   1    0.55    0.36
  -5 -19  -1    1.42    0.47
   6  18   0  116.74    2.89
   6  18   0  115.26    1.95
  -6 -18   0  113.55    3.09
   7  17  -1   90.98    2.74
  -7 -17   1   91.16    2.84
  -8 -16   2   34.24    1.77
   8  16  -2   32.69    1.76
  -9 -15   3    2.53    0.65
   9  15  -3    3.57    0.86
  10  14  -4    4.04    0.93
  11  13  -5   -0.01    0.50
   2 -24  -6    0.63    0.61
   1 -23  -5    2.66    0.78
   0  22   4    0.39    0.47
   0 -22  -4    0.17    0.49
   1  21   3  205.79    3.95
  -1 -21  -3  207.41    4.09
  -1 -21  -3  206.70    4.10
   2  20   2   49.12    1.73
  -2 -20  -2   44.30    1.71
  -2 -20  -2   45.00    1.57
  -3 -19  -1   10.21    0.91
   3  19   1   11.11    0.86
  -3 -19  -1   10.96    0.68
   4  18   0  402.19    5.86
   4  18   0  418.09    4.28
  -4 -18   0  415.37    6.27
  -5 -17   1  318.75    5.42
   5  17  -1  317.15    5.20
   6  16  -2   77.36    2.54
  -6 -16   2   75.49    2.55
   7  15  -3   19.82    1.40
  -7 -15   3   21.17    1.41
   8  14  -4    6.23    1.05
  -8 -14   4    7.49    1.08
   9  13  -5    1.44    0.64
  10  12  -6    0.31    0.52
   4 -24  -6    4.60    0.98
  -3  23   5   16.55    1.51
   3 -23  -5   12.62    1.48
  -2  22   4  102.56    3.10
   2 -22  -4  100.53    3.20
   1 -21  -3  210.07    3.71
   1 -21  -3  207.31    4.22
  -1  21   3  207.79    4.15
   0 -20  -2    0.03    0.22
   0 -20  -2    0.05    0.31
   0  20   2   -0.19    0.31
   1  19   1  315.53    4.88
  -1 -19  -1  320.66    4.81
  -1 -19  -1  323.15    4.21
  -2 -18   0  306.36    3.38
  -2 -18   0  308.24    4.82
   2  18   0  306.37    4.71
   3  17  -1  218.19    3.92
  -3 -17   1  216.08    4.05
   4  16  -2  139.11    3.25
  -4 -16   2  137.02    3.27
  -5 -15   3    4.74    0.82
   5  15  -3    3.67    0.70
   6  14  -4    2.32    0.66
  -6 -14   4    2.11    0.61
   7  13  -5   11.24    1.44
  -7 -13   5   10.32    1.29
   8  12  -6    6.25    1.18
   6 -24  -6   -0.28    0.49
  -6  24   6    1.05    0.79
   5 -23  -5    5.51    1.06
  -5  23   5    4.78    1.03
   4 -22  -4  253.75    5.43
  -4  22   4  244.75    5.22
  -3  21   3   51.73    2.09
   3 -21  -3   50.74    2.09
   2 -20  -2   47.83    1.76
  -2  20   2   51.06    1.90
   2 -20  -2   47.85    1.38
   1 -19  -1  327.86    4.49
   1 -19  -1  329.51    4.56
  -1  19   1  330.17    5.09
   0 -18   0    0.16    0.21
   0  18   0   -0.13    0.25
   0 -18   0   -0.23    0.17
   1  17  -1  318.78    4.83
  -1 -17   1  318.01    4.93
   2  16  -2  267.77    4.48
  -2 -16   2  266.00    2.70
  -2 -16   2  260.88    4.64
   3  15  -3    3.42    0.67
  -3 -15   3    4.16    0.76
   4  14  -4   20.40    1.36
  -4 -14   4   23.85    1.52
  -5 -13   5    0.94    0.53
   5  13  -5    1.68    0.61
  -6 -12   6    2.78    0.77
   6  12  -6    1.67    0.65
  -8  24   6    1.45    0.96
   7 -23  -5   14.31    1.70
  -7  23   5   19.30    1.89
   6 -22  -4   93.36    3.31
  -6  22   4   94.51    3.31
   5 -21  -3   38.28    1.91
   4 -20  -2   53.89    1.99
  -4  20   2   54.82    2.04
  -3  19   1   10.86    0.96
   3 -19  -1   11.09    0.80
   3 -19  -1    9.72    0.57
   2 -18   0  309.47    4.09
  -2  18   0  307.48    4.80
   2 -18   0  311.27    4.32
   1 -17   1  314.07    4.77
  -1  17  -1  316.02    4.77
   1 -17   1  320.45    3.75
   0  16  -2    0.06    0.26
   0 -16   2    0.00    0.25
   0 -16   2    0.06    0.22
   1  15  -3  103.11    2.62
  -1 -15   3  106.53    1.91
   1  15  -3   98.83    2.86
   2  14  -4    7.34    1.04
   2  14  -4    7.73    0.95
   3  13  -5   11.48    1.20
  -3 -13   5   10.81    1.34
   3  13  -5   11.14    1.37
   4  12  -6   51.97    2.39
  -4 -12   6   50.83    2.62
  -9  23   5    0.51    0.75
   9 -23  -5   -0.07    0.53
   8 -22  -4   15.38    1.64
  -8  22   4   16.24    1.72
  -7  21   3   58.99    2.53
   7 -21  -3   58.94    2.46
   6 -20  -2   29.90    1.56
  -6  20   2   31.55    1.66
   5 -19  -1    0.86    0.39
  -5  19   1    1.10    0.42
   4 -18   0  415.26    5.51
  -4  18   0  427.30    6.07
   4 -18   0  431.04    5.28
   3 -17   1  225.82    3.39
  -3  17  -1  221.48    3.73
  -3  17  -1  226.45    3.89
  -2  16  -2  280.72    4.42
  -2  16  -2  281.81    4.78
   2 -16   2  277.22    3.75
   1 -15   3  107.34    2.20
  -1  15  -3  110.49    3.06
  -1  15  -3  106.26    2.55
   0 -14   4    0.39    0.35
   0  14  -4   -0.19    0.31
   0  14  -4   -0.12    0.35
   1  13  -5    3.64    0.92
   1  13  -5    5.79    0.88
   2  12  -6    1.01    0.64
   3  11  -7    1.54    0.72
 -10  22   4    1.09    0.74
  10 -22  -4    2.03    0.71
   9 -21  -3   34.13    2.03
  -9  21   3   33.53    2.06
   8 -20  -2   18.29    1.51
  -8  20   2   18.27    1.54
  -7  19   1   16.95    1.22
   7 -19  -1   18.05    1.22
  -6  18   0  117.17    2.20
   6 -18   0  117.52    2.80
  -6  18   0  119.42    2.97
   5 -17   1  328.26    4.85
  -5  17  -1  336.21    4.91
  -5  17  -1  332.46    5.08
   4 -16   2  141.52    2.80
  -4  16  -2  140.21    2.83
  -4  16  -2  139.97    3.22
   3 -15   3    3.56    0.59
  -3  15  -3    3.94    0.79
  -3  15  -3    3.19    0.51
  -2  14  -4    7.23    1.03
   2 -14   4    6.75    0.78
  -2  14  -4    7.49    0.77
  -1  13  -5    7.01    1.17
   1 -13   5    5.07    0.79
   0  12  -6   -0.11    0.51
   1  11  -7    2.06    0.73
   2  10  -8   -0.19    0.64
  12 -22  -4   15.69    1.78
 -12  22   4   11.92    1.71
  11 -21  -3   13.56    1.57
 -11  21   3   13.01    1.56
 -10  20   2   13.88    1.46
  10 -20  -2   12.76    1.42
  -9  19   1   45.32    2.08
   9 -19  -1   45.25    2.06
  -8  18   0  166.76    3.78
   8 -18   0  171.10    3.80
   7 -17   1   94.43    2.63
  -7  17  -1   98.51    2.62
  -7  17  -1   95.99    2.44
  -6  16  -2   75.73    2.40
  -6  16  -2   75.87    2.10
   6 -16   2   76.89    2.29
   5 -15   3    4.53    0.76
  -5  15  -3    2.83    0.66
  -5  15  -3    4.41    0.59
  -4  14  -4   21.55    1.51
   4 -14   4   22.42    1.30
   3 -13   5   11.01    1.11
  -3  13  -5    9.52    1.33
  -2  12  -6    0.19    0.63
   2 -12   6    1.57    0.69
  -1  11  -7    2.25    0.75
 -13  21   3    9.75    1.42
  13 -21  -3    7.35    1.21
 -12  20   2   10.71    1.38
  12 -20  -2   10.10    1.32
  11 -19  -1    0.04    0.50
 -11  19   1    0.39    0.46
  10 -18   0    8.80    1.16
 -10  18   0    7.85    1.02
   9 -17   1    5.24    0.89
  -9  17  -1    5.22    0.83
  -8  16  -2   32.77    1.45
   8 -16   2   32.40    1.67
  -8  16  -2   34.07    1.70
   7 -15   3   21.56    1.39
  -7  15  -3   18.39    1.33
   6 -14   4    2.65    0.68
  -6  14  -4    2.34    0.70
   5 -13   5    1.01    0.64
  -5  13  -5    1.84    0.71
  -4  12  -6   50.39    2.73
   4 -12   6   51.66    2.26
  -3  11  -7    2.07    0.84
  14 -20  -2    0.83    0.60
 -14  20   2    0.08    0.49
  13 -19  -1    0.97    0.52
 -13  19   1    0.60    0.55
 -12  18   0   -0.09    0.38
  12 -18   0   -0.51    0.39
 -11  17  -1    4.17    0.77
  11 -17   1    5.05    0.96
  10 -16   2   10.21    1.23
 -10  16  -2   10.02    1.14
  -9  15  -3    3.55    0.80
   9 -15   3    2.68    0.74
   8 -14   4    4.90    0.98
  -8  14  -4    8.02    1.19
   7 -13   5   10.49    1.32
  -7  13  -5   11.51    1.54
   6 -12   6    1.93    0.78
  -6  12  -6    1.95    0.68
   5 -11   7    0.74    0.65
  -5  11  -7    1.11    0.59
 -15  19   1    0.64    0.62
  15 -19  -1    0.28    0.51
  14 -18   0    9.28    1.38
 -14  18   0    9.08    1.25
  13 -17   1    8.90    1.31
  12 -16   2    0.82    0.64
 -11  15  -3    3.78    0.88
  11 -15   3    5.16    1.00
  10 -14   4    3.49    0.90
 -10  14  -4    4.28    0.94
   9 -13   5    2.57    0.78
  -9  13  -5    2.81    0.84
   8 -12   6    5.81    1.13
  -8  12  -6    8.46    1.40
   7 -11   7    2.20    0.85
  15 -17   1    0.13    0.46
  14 -16   2    3.21    0.91
  13 -15   3    1.35    0.71
 -12  14  -4    0.33    0.56
  12 -14   4   -0.18    0.61
  11 -13   5    0.34    0.65
 -11  13  -5    0.81    0.61
 -10  12  -6    0.21    0.56
  10 -12   6    0.16    0.70
 -13  13  -5    1.49    0.65
 -13 -23  -3    5.81    1.23
 -14 -22  -2    3.15    0.94
 -15 -21  -1    0.99    0.63
 -16 -20   0    0.76    0.66
   9  25   5    0.69    0.49
  -9 -25  -5    0.85    0.54
 -10 -24  -4    2.85    0.89
 -11 -23  -3   12.25    1.68
 -12 -22  -2    1.55    0.73
 -13 -21  -1    3.35    0.92
 -14 -20   0    0.57    0.57
 -15 -19   1   -0.20    0.49
  15  19  -1   -0.40    0.49
  16  18  -2    0.32    0.62
  -6 -26  -6    1.75    0.68
   6  26   6    1.53    0.62
   7  25   5   11.61    1.42
  -7 -25  -5   11.69    1.57
   8  24   4   66.79    2.62
  -8 -24  -4   62.49    3.00
  -9 -23  -3    7.51    1.24
   9  23   3    8.20    1.03
 -10 -22  -2   25.64    1.89
 -11 -21  -1    0.68    0.54
 -12 -20   0    3.03    0.85
  12  20   0    3.24    0.80
 -13 -19   1    1.54    0.67
  13  19  -1    1.09    0.63
  14  18  -2    2.82    0.86
   4  26   6    1.31    0.64
  -5 -25  -5    3.96    0.89
   5  25   5    4.13    0.90
  -6 -24  -4    4.78    0.97
   6  24   4    6.78    1.04
  -7 -23  -3   90.47    3.31
   7  23   3   90.76    2.67
   8  22   2   46.68    1.76
  -8 -22  -2   44.62    2.31
   9  21   1   21.92    1.38
  -9 -21  -1   21.58    1.62
 -10 -20   0   58.29    2.59
  10  20   0   58.44    2.38
 -11 -19   1    0.85    0.52
  11  19  -1   -0.27    0.39
  12  18  -2    3.88    0.95
 -12 -18   2    4.41    0.93
  13  17  -3    0.08    0.53
   2  26   6   -0.09    0.43
  -3 -25  -5    9.12    1.28
   3  25   5   10.39    1.30
  -4 -24  -4   11.85    1.34
   4  24   4    8.43    1.07
   5  23   3  192.85    3.97
  -5 -23  -3  195.12    4.66
   6  22   2    3.49    0.66
   6  22   2    2.76    0.56
  -6 -22  -2    4.55    0.88
  -7 -21  -1    8.15    1.08
   7  21   1    9.80    0.99
  -8 -20   0    6.26    1.01
   8  20   0    5.25    0.85
  -9 -19   1   44.89    2.17
   9  19  -1   41.33    2.02
  10  18  -2   13.03    1.46
 -10 -18   2   16.08    1.52
  11  17  -3    4.73    1.02
 -11 -17   3    3.95    0.94
  12  16  -4   -0.03    0.55
   0 -26  -6   13.83    1.65
  -1 -25  -5   21.66    1.78
  -2 -24  -4    9.49    1.12
  -2 -24  -4    8.15    1.11
  -3 -23  -3  226.74    4.72
   3  23   3  229.41    4.17
  -3 -23  -3  222.87    4.32
   4  22   2   11.87    0.97
  -4 -22  -2   11.56    1.14
   4  22   2   10.92    0.80
   5  21   1   51.69    1.86
  -5 -21  -1   53.68    2.11
   5  21   1   56.89    1.52
  -6 -20   0   98.30    2.95
   6  20   0   96.79    2.72
   7  19  -1   18.21    1.28
  -7 -19   1   17.77    1.30
  -8 -18   2   14.62    1.33
   8  18  -2   15.22    1.41
   9  17  -3    2.38    0.76
  -9 -17   3    3.45    0.77
  10  16  -4    0.75    0.59
 -10 -16   4    0.29    0.55
  11  15  -5   -0.04    0.45
   2 -26  -6    0.33    0.58
   1 -25  -5   19.50    1.75
   0  24   4  300.66    5.41
   0 -24  -4  281.85    5.55
   1  23   3   13.95    1.16
  -1 -23  -3   16.61    1.15
  -1 -23  -3   12.61    1.08
  -2 -22  -2  122.27    3.05
  -2 -22  -2  127.32    2.74
   2  22   2  122.02    2.91
   3  21   1   49.98    1.80
  -3 -21  -1   51.31    1.42
  -3 -21  -1   51.51    1.90
  -4 -20   0   88.83    2.62
   4  20   0   91.06    2.47
   4  20   0   95.36    1.52
   5  19  -1    0.46    0.43
  -5 -19   1    1.47    0.53
  -6 -18   2   48.49    2.09
   6  18  -2   48.03    2.04
   7  17  -3   18.03    1.41
  -7 -17   3   16.06    1.28
  -8 -16   4    0.64    0.50
   8  16  -4    1.16    0.61
   9  15  -5    0.89    0.56
  10  14  -6   -0.22    0.46
   4 -26  -6    0.69    0.67
  -3  25   5   10.48    1.36
   3 -25  -5   10.82    1.41
  -2  24   4    8.57    1.14
   2 -24  -4    7.43    1.09
   1 -23  -3   15.39    1.27
  -1  23   3   14.42    1.22
   0  22   2  103.01    2.73
   0 -22  -2  102.27    2.49
   0 -22  -2  104.36    2.57
  -1 -21  -1   80.55    1.87
   1  21   1   80.88    2.32
  -1 -21  -1   80.20    2.18
   2  20   0  549.73    7.25
  -2 -20   0  536.77    5.44
  -2 -20   0  557.86    7.39
  -3 -19   1   11.16    0.89
   3  19  -1   10.14    0.92
  -4 -18   2   25.84    1.47
   4  18  -2   25.54    1.38
  -5 -17   3   12.16    1.19
   5  17  -3   16.84    1.22
  -6 -16   4    4.48    0.87
   6  16  -4    6.68    1.06
  -7 -15   5   -0.08    0.45
   7  15  -5   -0.03    0.44
   8  14  -6    0.24    0.57
  -5  25   5    5.77    1.10
   5 -25  -5    3.81    0.99
   4 -24  -4    8.33    1.20
  -4  24   4    7.03    1.09
   3 -23  -3  236.09    4.81
  -3  23   3  244.98    4.96
  -2  22   2  129.83    3.20
   2 -22  -2  126.65    2.99
   2 -22  -2  125.81    2.48
  -1  21   1   82.96    2.39
   1 -21  -1   82.49    2.03
   1 -21  -1   82.38    2.02
   0  20   0  133.35    2.94
   0 -20   0  131.29    2.81
   0 -20   0  134.87    2.21
  -1 -19   1  315.35    5.06
   1  19  -1  319.55    5.02
  -1 -19   1  325.57    3.32
   2  18  -2  126.75    3.03
  -2 -18   2  130.34    3.16
   3  17  -3   87.28    2.69
  -3 -17   3   90.98    2.81
   4  16  -4    1.21    0.49
  -4 -16   4    1.31    0.51
  -5 -15   5    1.83    0.67
   5  15  -5    1.50    0.62
  -6 -14   6    0.06    0.47
   6  14  -6   -0.55    0.42
  -7  25   5   13.43    1.72
   7 -25  -5   15.99    1.83
  -6  24   4    4.82    1.05
   6 -24  -4    6.11    1.10
   5 -23  -3  187.58    4.40
  -5  23   3  192.13    4.51
  -4  22   2   11.35    1.15
   4 -22  -2   13.77    1.13
   3 -21  -1   54.36    1.77
   3 -21  -1   51.59    1.39
  -3  21   1   53.57    1.95
  -2  20   0  556.05    7.44
   2 -20   0  565.56    6.45
   2 -20   0  568.37    6.94
   1 -19   1  322.78    4.89
   1 -19   1  311.31    3.80
  -1  19  -1  313.27    4.95
   0 -18   2  144.62    3.32
   0  18  -2  143.69    3.11
   0 -18   2  148.19    2.14
   1  17  -3    5.28    0.76
  -1 -17   3    4.84    0.85
   2  16  -4    1.94    0.59
  -2 -16   4    2.50    0.69
  -3 -15   5   -0.09    0.44
   3  15  -5   -0.25    0.34
  -4 -14   6    2.58    0.78
   4  14  -6    1.57    0.65
   9 -25  -5    0.48    0.54
  -9  25   5   -0.15    0.73
   8 -24  -4   59.53    2.80
  -8  24   4   61.37    2.89
   7 -23  -3   86.09    3.03
  -7  23   3   91.33    3.20
  -6  22   2    2.50    0.65
   6 -22  -2    4.16    0.78
  -5  21   1   51.05    2.03
   5 -21  -1   53.55    1.90
  -4  20   0   94.55    2.58
   4 -20   0   93.66    2.03
   4 -20   0   91.42    2.27
  -3  19  -1   11.01    0.86
   3 -19   1   12.24    0.82
   3 -19   1   11.27    0.76
  -2  18  -2  136.49    3.18
   2 -18   2  135.85    2.45
  -2  18  -2  136.23    3.00
  -1  17  -3    4.96    0.83
   1 -17   3    4.24    0.54
  -1  17  -3    4.53    0.67
   0 -16   4   10.22    0.82
   0  16  -4    9.01    1.15
   0  16  -4   11.79    1.07
   1  15  -5    3.55    0.71
   1  15  -5    4.22    0.92
   2  14  -6    2.52    0.86
  -3 -13   7    0.94    0.68
   3  13  -7    0.14    0.61
  10 -24  -4    0.80    0.61
 -10  24   4    1.36    0.75
   9 -23  -3    6.78    1.12
  -9  23   3    8.56    1.30
   8 -22  -2   49.10    2.24
  -8  22   2   48.61    2.24
  -7  21   1    8.86    1.04
   7 -21  -1    7.31    0.95
   6 -20   0   94.29    2.57
  -6  20   0   98.15    2.75
   5 -19   1    1.59    0.46
  -5  19  -1    1.44    0.45
  -5  19  -1    0.70    0.36
  -4  18  -2   25.29    1.38
  -4  18  -2   25.33    1.21
   4 -18   2   27.14    1.24
  -3  17  -3   87.62    2.28
   3 -17   3   86.27    2.19
  -3  17  -3   89.38    2.83
  -2  16  -4    1.44    0.48
   2 -16   4    1.76    0.53
  -2  16  -4    1.43    0.55
  -1  15  -5    5.80    1.11
   0  14  -6    1.77    0.75
   1  13  -7    1.15    0.68
  12 -24  -4    4.38    1.01
 -11  23   3   12.03    1.56
  11 -23  -3   12.65    1.57
 -10  22   2   27.48    1.84
  10 -22  -2   30.58    1.92
  -9  21   1   19.11    1.40
   9 -21  -1   19.10    1.41
   8 -20   0    3.58    0.74
  -8  20   0    3.48    0.67
  -7  19  -1   16.42    1.15
  -7  19  -1   18.90    1.14
   7 -19   1   16.97    1.16
  -6  18  -2   48.84    1.78
  -6  18  -2   49.90    1.97
   6 -18   2   49.05    1.87
  -5  17  -3   15.04    1.20
  -5  17  -3   13.55    0.92
   5 -17   3   17.90    1.18
   4 -16   4    0.80    0.49
  -4  16  -4    0.86    0.53
   3 -15   5   -0.28    0.39
  -3  15  -5   -0.25    0.46
  -2  14  -6    1.60    0.77
  -1  13  -7    1.57    0.74
  13 -23  -3    4.96    1.08
 -13  23   3    6.09    1.18
  12 -22  -2    1.21    0.60
 -12  22   2    0.82    0.59
  11 -21  -1   -0.27    0.44
 -11  21   1    0.17    0.51
  10 -20   0   60.12    2.45
 -10  20   0   59.58    2.36
  -9  19  -1   46.17    1.93
   9 -19   1   41.36    1.96
   8 -18   2   17.13    1.34
  -8  18  -2   15.19    1.06
  -8  18  -2   13.91    1.25
   7 -17   3   19.33    1.33
  -7  17  -3   18.41    1.37
   6 -16   4    5.37    0.89
  -6  16  -4    6.68    1.10
   5 -15   5    1.55    0.65
  -5  15  -5    2.40    0.73
   4 -14   6    1.62    0.75
  -4  14  -6    1.25    0.69
  -3  13  -7    1.97    0.75
  14 -22  -2    3.81    0.81
 -14  22   2    2.36    0.74
  13 -21  -1    2.67    0.82
 -13  21   1    2.84    0.82
 -12  20   0    3.77    0.83
  12 -20   0    3.90    0.89
  11 -19   1    0.02    0.47
 -11  19  -1   -0.15    0.33
  10 -18   2   16.02    1.44
  -9  17  -3    3.19    0.74
   9 -17   3    3.09    0.81
  -8  16  -4    1.48    0.62
   8 -16   4    0.97    0.61
  -7  15  -5   -0.13    0.47
   7 -15   5    0.60    0.60
  -6  14  -6   -0.51    0.50
   6 -14   6    0.53    0.57
  -5  13  -7   -0.73    0.55
   5 -13   7    0.80    0.64
 -15  21   1    0.42    0.55
  15 -21  -1    0.70    0.48
 -14  20   0    0.96    0.58
  14 -20   0    1.02    0.59
  13 -19   1    0.69    0.62
  12 -18   2    5.86    1.07
 -11  17  -3    3.17    0.84
  11 -17   3    5.42    1.02
  10 -16   4    1.02    0.65
 -10  16  -4    0.24    0.53
   9 -15   5   -0.58    0.52
  -9  15  -5   -0.92    0.42
  -8  14  -6    1.29    0.63
   8 -14   6    0.91    0.69
   7 -13   7    1.48    0.83
  15 -19   1    1.09    0.59
  14 -18   2    2.12    0.82
  13 -17   3    0.43    0.61
 -12  16  -4    0.20    0.54
  12 -16   4    1.35    0.73
 -11  15  -5    0.63    0.61
  11 -15   5   -0.12    0.57
 -10  14  -6    0.39    0.61
  10 -14   6    1.18    0.75
 -13  15  -5    1.44    0.72
 -13 -25  -3    1.39    0.81
 -14 -24  -2    5.90    1.17
 -15 -23  -1    0.73    0.66
 -16 -22   0   -0.16    0.55
   9  27   5    0.86    0.57
  -9 -27  -5   -0.41    0.43
 -10 -26  -4    3.29    0.97
 -11 -25  -3   20.02    2.09
 -12 -24  -2    0.69    0.56
 -13 -23  -1    6.31    1.24
 -14 -22   0    1.36    0.66
 -15 -21   1    0.52    0.56
  15  21  -1    1.23    0.69
  -6 -28  -6    2.87    0.77
   6  28   6    1.36    0.66
   7  27   5    5.01    1.02
  -7 -27  -5    7.14    1.29
   8  26   4    8.06    1.13
  -8 -26  -4    6.91    1.23
  -9 -25  -3    3.03    0.85
 -10 -24  -2    7.52    1.21
 -11 -23  -1    1.47    0.63
  12  22   0    0.54    0.59
 -12 -22   0    0.63    0.58
 -13 -21   1    3.72    0.91
  13  21  -1    4.27    0.97
 -14 -20   2    1.42    0.66
  14  20  -2    1.17    0.64
   4  28   6    7.83    1.26
  -5 -27  -5    7.36    1.20
   5  27   5    5.86    0.98
   6  26   4    4.23    0.82
  -6 -26  -4    4.38    1.00
  -7 -25  -3   20.46    1.78
   7  25   3   17.32    1.20
  -8 -24  -2    4.73    0.95
   9  23   1    8.94    1.07
  -9 -23  -1    5.65    1.07
  10  22   0    0.41    0.47
 -10 -22   0   -0.04    0.40
 -11 -21   1   -0.82    0.36
  11  21  -1   -0.06    0.48
 -12 -20   2   11.22    1.45
  12  20  -2   13.07    1.57
  13  19  -3    2.15    0.84
   2  28   6    1.92    0.61
   3  27   5   18.22    1.66
   4  26   4   62.97    2.45
  -4 -26  -4   58.95    2.57
  -5 -25  -3    2.13    0.74
   5  25   3    2.36    0.55
   6  24   2   58.98    2.09
  -6 -24  -2   57.56    2.46
   6  24   2   51.85    1.78
  -7 -23  -1   19.42    1.43
   7  23   1   16.88    1.23
  -8 -22   0    0.25    0.45
   8  22   0    0.22    0.39
  -9 -21   1   18.90    1.47
   9  21  -1   20.27    1.49
  10  20  -2   13.69    1.51
 -10 -20   2   14.33    1.51
  11  19  -3    9.10    1.40
 -11 -19   3   10.51    1.40
  12  18  -4    1.42    0.75
   0 -28  -6    0.40    0.49
  -1 -27  -5    1.32    0.55
  -2 -26  -4    9.19    1.11
  -2 -26  -4    8.46    1.13
  -3 -25  -3   60.28    2.16
  -3 -25  -3   65.42    2.46
   3  25   3   62.16    2.18
  -4 -24  -2    3.03    0.67
   4  24   2    1.81    0.46
   4  24   2    1.61    0.53
  -5 -23  -1   21.13    1.37
   5  23   1   20.09    1.24
  -6 -22   0   62.20    2.39
   6  22   0   61.47    2.21
  -7 -21   1    8.26    1.09
   7  21  -1    7.66    1.04
  -8 -20   2   17.46    1.37
   8  20  -2   18.37    1.41
  -9 -19   3    8.23    1.16
   9  19  -3    8.79    1.29
 -10 -18   4    2.45    0.81
  10  18  -4    3.59    0.91
  11  17  -5   -0.01    0.43
   2 -28  -6    0.41    0.64
   1 -27  -5    0.48    0.53
   0 -26  -4    0.40    0.45
   0  26   4    0.24    0.45
  -1 -25  -3   53.92    2.03
  -1 -25  -3   54.54    2.08
   1  25   3   55.61    2.14
   2  24   2   23.15    1.30
  -2 -24  -2   23.57    1.34
  -2 -24  -2   23.68    1.21
  -3 -23  -1    3.74    0.51
   3  23   1    3.75    0.69
  -3 -23  -1    3.66    0.68
  -4 -22   0   15.55    1.13
   4  22   0   17.27    1.16
   5  21  -1   53.14    2.08
  -5 -21   1   57.18    2.20
  -6 -20   2   30.85    1.74
   6  20  -2   31.56    1.72
   7  19  -3   15.98    1.49
  -7 -19   3   15.35    1.44
   8  18  -4    6.94    1.20
  -8 -18   4    6.12    1.03
  -9 -17   5    3.64    0.83
   9  17  -5    2.38    0.83
   4 -28  -6    7.84    1.28
  -3  27   5   17.55    1.66
   3 -27  -5   17.11    1.73
   2 -26  -4    9.01    1.22
  -2  26   4   11.05    1.26
   1 -25  -3   53.13    2.14
  -1  25   3   55.52    2.21
   0 -24  -2    0.11    0.26
   0 -24  -2    0.74    0.44
   0  24   2    0.39    0.43
  -1 -23  -1   72.23    2.15
   1  23   1   70.33    2.21
  -1 -23  -1   70.90    1.80
  -2 -22   0   54.80    1.92
   2  22   0   53.27    1.93
  -2 -22   0   53.79    1.17
  -3 -21   1   49.83    1.94
   3  21  -1   52.28    1.95
  -4 -20   2   52.47    2.11
  -5 -19   3   18.31    1.31
   5  19  -3   14.24    1.33
  -6 -18   4   18.98    1.48
   6  18  -4   16.81    1.56
   7  17  -5    0.35    0.44
  -7 -17   5   -0.38    0.39
   8  16  -6    1.17    0.66
   5 -27  -5    8.25    1.35
  -5  27   5    9.00    1.34
  -4  26   4   62.30    2.70
   4 -26  -4   57.52    2.58
  -3  25   3   69.67    2.60
   3 -25  -3   68.48    2.51
  -2  24   2   26.82    1.50
   2 -24  -2   26.42    1.41
   1 -23  -1   69.39    1.95
  -1  23   1   74.82    2.37
   1 -23  -1   75.80    2.00
   0  22   0    0.07    0.34
   0 -22   0    0.17    0.24
   0 -22   0    0.15    0.24
   1  21  -1   77.48    2.30
  -1 -21   1   74.71    2.26
  -1 -21   1   79.76    1.27
   2  20  -2   45.91    1.83
  -2 -20   2   46.51    1.90
   3  19  -3   13.54    1.18
  -3 -19   3   13.50    1.26
   4  18  -4   26.93    1.64
  -4 -18   4   23.37    1.59
  -5 -17   5    2.43    0.71
   5  17  -5    2.79    0.80
   6  16  -6   -0.13    0.49
  -6 -16   6    1.42    0.64
   7 -27  -5    6.02    1.18
  -7  27   5    5.91    1.21
   6 -26  -4    7.38    1.22
  -6  26   4    4.03    0.94
  -5  25   3    2.36    0.72
   5 -25  -3    2.81    0.72
  -4  24   2    2.46    0.65
   4 -24  -2    1.96    0.57
   3 -23  -1    3.65    0.49
   3 -23  -1    4.63    0.68
  -3  23   1    3.52    0.70
   2 -22   0   51.35    1.65
   2 -22   0   56.68    1.59
  -2  22   0   55.65    1.99
   1 -21   1   78.01    1.62
   1 -21   1   78.89    2.21
  -1  21  -1   74.36    2.25
   0 -20   2    0.05    0.21
   0  20  -2    0.13    0.27
   0 -20   2    0.11    0.27
   1  19  -3   51.63    2.00
  -1 -19   3   56.29    2.24
   2  18  -4   16.09    1.23
  -2 -18   4   13.72    1.40
   3  17  -5    1.88    0.65
  -3 -17   5    2.00    0.72
  -4 -16   6    6.00    1.10
   4  16  -6    7.92    1.23
  -5 -15   7    2.54    0.79
  -9  27   5   -0.69    0.61
  -8  26   4    8.53    1.43
   8 -26  -4    7.31    1.24
   7 -25  -3   15.41    1.53
  -7  25   3   17.87    1.65
   6 -24  -2   59.97    2.32
  -6  24   2   56.13    2.36
   5 -23  -1   20.63    1.27
  -5  23   1   19.64    1.29
   4 -22   0   15.16    0.97
  -4  22   0   15.57    1.10
   4 -22   0   14.08    0.81
  -3  21  -1   50.60    1.88
   3 -21   1   52.66    1.55
   3 -21   1   47.73    1.67
  -2  20  -2   47.63    1.89
  -2  20  -2   47.08    1.78
   2 -20   2   46.54    1.38
  -1  19  -3   49.19    1.84
   1 -19   3   51.87    1.48
  -1  19  -3   53.26    2.16
   0  18  -4   -0.45    0.31
   0  18  -4    0.37    0.35
   1  17  -5    3.48    0.75
   1  17  -5    4.73    0.98
   2  16  -6    1.26    0.66
  -3 -15   7    3.90    1.02
 -10  26   4    3.45    1.02
  10 -26  -4    3.87    0.94
  -9  25   3    4.00    1.00
   9 -25  -3    4.20    0.90
  -8  24   2    4.46    0.87
   8 -24  -2    3.91    0.81
   7 -23  -1   18.63    1.31
  -7  23   1   18.37    1.30
  -6  22   0   64.76    2.29
   6 -22   0   65.69    2.15
  -5  21  -1   57.43    2.06
  -5  21  -1   57.26    1.86
   5 -21   1   55.50    1.84
  -4  20  -2   58.57    1.94
   4 -20   2   57.11    1.77
  -4  20  -2   53.53    2.03
  -3  19  -3   13.79    0.97
  -3  19  -3   12.69    1.25
   3 -19   3   14.31    0.99
  -2  18  -4   17.06    1.57
   2 -18   4   15.22    1.07
  -2  18  -4   13.69    1.11
  -1  17  -5    3.63    0.90
   0  16  -6    0.94    0.50
   1  15  -7    3.13    0.88
  11 -25  -3   19.15    1.89
 -11  25   3   16.88    1.85
 -10  24   2    8.06    1.24
  10 -24  -2   10.82    1.41
   9 -23  -1    6.83    1.03
  -9  23   1    7.21    1.09
   8 -22   0    0.17    0.41
  -8  22   0   -0.81    0.24
  -7  21  -1    8.28    0.88
  -7  21  -1    8.27    0.97
   7 -21   1    9.44    1.01
  -6  20  -2   30.29    1.48
  -6  20  -2   30.45    1.62
   6 -20   2   30.22    1.48
   5 -19   3   19.37    1.23
  -5  19  -3   16.72    1.30
  -5  19  -3   19.65    1.14
  -4  18  -4   24.08    1.68
   4 -18   4   22.85    1.34
   3 -17   5    1.37    0.59
  -3  17  -5    1.56    0.64
  -2  16  -6    1.30    0.72
  -1  15  -7    2.11    0.75
  13 -25  -3    0.83    0.53
 -13  25   3    0.56    0.51
 -12  24   2    0.29    0.48
  12 -24  -2    0.54    0.59
  11 -23  -1    1.26    0.58
 -11  23   1    1.37    0.65
  10 -22   0    0.55    0.52
 -10  22   0    0.05    0.39
   9 -21   1   20.49    1.42
  -9  21  -1   20.99    1.36
  -8  20  -2   19.34    1.26
  -8  20  -2   19.26    1.36
   8 -20   2   20.47    1.37
   7 -19   3   16.82    1.34
  -7  19  -3   16.35    1.31
   6 -18   4   18.26    1.41
  -6  18  -4   15.47    1.58
   5 -17   5    3.89    0.87
  -5  17  -5    3.11    0.83
  -4  16  -6    5.92    1.24
  -3  15  -7    3.51    0.92
 -14  24   2    3.99    0.93
  14 -24  -2    6.30    1.19
  13 -23  -1    7.36    1.24
 -13  23   1    6.98    1.21
  12 -22   0    0.26    0.48
 -12  22   0    0.79    0.55
  11 -21   1    1.80    0.69
 -11  21  -1   -0.10    0.41
  10 -20   2   12.07    1.36
  -9  19  -3   10.00    1.28
   9 -19   3    8.32    1.22
  -8  18  -4    5.79    1.08
   8 -18   4    6.43    1.07
  -7  17  -5    0.13    0.44
   7 -17   5    0.60    0.57
   6 -16   6    1.20    0.69
  -6  16  -6    1.15    0.62
  -5  15  -7    3.60    0.93
 -15  23   1   -0.48    0.48
 -14  22   0    1.55    0.62
  14 -22   0    0.27    0.58
  13 -21   1    3.36    0.95
  12 -20   2   12.82    1.54
  11 -19   3   11.33    1.43
  10 -18   4    4.88    1.02
 -10  18  -4    4.08    0.99
  -9  17  -5    3.27    0.89
   9 -17   5    2.13    0.82
   8 -16   6    0.14    0.65
  -8  16  -6   -0.15    0.57
   7 -15   7    0.39    0.70
  15 -21   1    2.20    0.72
  14 -20   2    0.09    0.60
  13 -19   3    2.26    0.83
  12 -18   4    1.29    0.69
  11 -17   5    1.43    0.74
 -11  17  -5    1.08    0.69
  10 -16   6    0.53    0.66
 -13  17  -5    0.58    0.69
 -10 -28  -4   -0.04    0.49
 -11 -27  -3    3.87    1.01
 -12 -26  -2    3.81    1.01
 -13 -25  -1    5.44    1.16
 -14 -24   0   -0.30    0.45
 -15 -23   1    1.49    0.70
   7  29   5    0.89    0.59
  -7 -29  -5   -0.15    0.55
  -8 -28  -4    0.74    0.66
  -9 -27  -3    1.51    0.74
 -10 -26  -2    0.30    0.54
 -11 -25  -1    0.47    0.49
 -12 -24   0    0.25    0.49
  12  24   0    0.16    0.59
  13  23  -1    9.52    1.42
 -13 -23   1    8.73    1.40
  14  22  -2    2.94    0.88
 -14 -22   2    2.36    0.87
   4  30   6   -0.08    0.49
   5  29   5    1.80    0.64
  -5 -29  -5    1.35    0.66
  -6 -28  -4    2.89    0.85
   6  28   4    3.41    0.77
  -7 -27  -3    8.92    1.37
  -8 -26  -2    1.21    0.62
   9  25   1    2.89    0.75
  -9 -25  -1    3.27    0.85
 -10 -24   0   11.22    1.44
  10  24   0   13.64    1.40
  11  23  -1    1.31    0.64
 -11 -23   1    0.74    0.60
 -12 -22   2    3.18    0.85
  12  22  -2    1.40    0.67
  13  21  -3   10.22    1.59
   2  30   6    1.77    0.70
   3  29   5    0.48    0.45
  -4 -28  -4    2.20    0.72
   4  28   4    1.56    0.61
  -5 -27  -3    0.41    0.44
   5  27   3    0.67    0.42
   6  26   2   24.42    1.42
  -6 -26  -2   23.14    1.63
   7  25   1   13.52    1.17
  -7 -25  -1   13.64    1.42
  -8 -24   0    0.64    0.50
   8  24   0    0.37    0.43
   9  23  -1    7.38    1.12
  -9 -23   1    6.09    1.04
  10  22  -2   29.71    1.93
 -10 -22   2   26.99    1.85
  11  21  -3   13.21    1.63
 -11 -21   3   14.08    1.62
  12  20  -4    5.15    1.16
   0 -30  -6    1.27    0.63
  -1 -29  -5    3.26    0.82
  -2 -28  -4    1.90    0.64
   3  27   3   13.59    1.18
  -3 -27  -3   12.15    1.23
  -3 -27  -3   13.68    1.17
  -4 -26  -2    2.78    0.66
   4  26   2    2.49    0.64
   4  26   2    1.84    0.48
  -5 -25  -1   54.86    2.28
   5  25   1   50.44    2.02
   6  24   0   30.53    1.61
  -6 -24   0   29.76    1.71
   7  23  -1   18.86    1.36
  -7 -23   1   18.15    1.41
   8  22  -2   48.58    2.32
  -8 -22   2   44.40    2.22
   9  21  -3   41.10    2.30
  -9 -21   3   35.02    2.05
 -10 -20   4   30.09    2.02
  10  20  -4   29.63    2.12
  11  19  -5    3.21    0.81
   2 -30  -6    2.91    0.89
   1 -29  -5    4.78    0.99
   0  28   4    9.39    1.19
   0 -28  -4    9.63    1.25
  -1 -27  -3    1.25    0.49
  -1 -27  -3    1.33    0.50
   1  27   3    2.08    0.60
  -2 -26  -2   32.61    1.44
   2  26   2   32.10    1.61
  -2 -26  -2   31.05    1.58
  -3 -25  -1   27.55    1.50
   3  25   1   28.01    1.49
  -3 -25  -1   29.30    1.14
   4  24   0   -0.34    0.31
  -4 -24   0    0.09    0.31
   5  23  -1   19.02    1.27
  -5 -23   1   20.44    1.36
   6  22  -2    3.02    0.74
  -6 -22   2    2.97    0.70
  -7 -21   3   54.95    2.49
   7  21  -3   56.68    2.51
  -8 -20   4   31.40    2.00
   8  20  -4   28.41    1.98
   9  19  -5    5.60    1.13
  -9 -19   5    8.37    1.29
   3 -29  -5    0.44    0.52
  -3  29   5    0.72    0.57
  -2  28   4    2.32    0.71
   2 -28  -4    0.58    0.56
  -1  27   3    1.23    0.55
   1 -27  -3    1.81    0.60
   0 -26  -2   17.39    1.14
   0  26   2   20.37    1.31
   0 -26  -2   17.99    1.10
   1  25   1   94.37    2.69
  -1 -25  -1   97.21    2.63
  -1 -25  -1   95.92    2.19
   2  24   0   78.30    2.45
  -2 -24   0   83.50    2.49
   3  23  -1    3.72    0.70
  -3 -23   1    4.26    0.72
  -4 -22   2   13.30    1.25
   4  22  -2   11.30    1.15
  -5 -21   3   38.86    2.01
   5  21  -3   41.60    2.05
  -6 -20   4   18.25    1.47
   6  20  -4   16.54    1.62
   7  19  -5    7.01    1.22
  -7 -19   5    8.64    1.24
   8  18  -6   -0.12    0.44
   5 -29  -5    3.32    0.87
  -5  29   5    1.24    0.70
  -4  28   4    3.75    0.87
   4 -28  -4    1.63    0.70
   3 -27  -3   13.10    1.33
  -3  27   3   12.84    1.33
  -2  26   2   32.17    1.71
   2 -26  -2   35.54    1.66
   1 -25  -1   97.57    2.37
   1 -25  -1   95.18    2.41
  -1  25   1   93.49    2.77
   0 -24   0   10.16    0.69
   0  24   0    8.50    0.94
   0 -24   0   10.78    0.94
   1  23  -1   75.46    2.37
  -1 -23   1   73.07    2.34
  -2 -22   2  124.39    3.31
   2  22  -2  122.05    3.16
   3  21  -3   49.41    2.10
  -3 -21   3   55.47    2.30
  -4 -20   4   13.20    1.44
   4  20  -4   12.72    1.34
   5  19  -5    5.28    1.06
  -5 -19   5    7.53    1.22
   6  18  -6   -1.11    0.42
  -6 -18   6    0.27    0.47
  -7  29   5    1.11    0.73
   7 -29  -5    0.66    0.68
  -6  28   4    2.39    0.76
   6 -28  -4    2.62    0.81
   5 -27  -3    0.55    0.57
  -5  27   3    0.84    0.59
   4 -26  -2    2.44    0.62
  -4  26   2    2.07    0.64
   3 -25  -1   31.08    1.44
  -3  25   1   26.94    1.53
  -2  24   0   76.59    2.46
   2 -24   0   79.05    2.00
   2 -24   0   78.18    2.12
   1 -23   1   72.34    2.23
   1 -23   1   73.77    1.65
  -1  23  -1   75.65    2.36
   0 -22   2  101.30    2.88
   0  22  -2   99.47    2.74
  -1 -21   3  204.99    4.61
   1  21  -3  199.04    4.21
   2  20  -4  253.87    5.17
  -2 -20   4  244.70    5.52
  -3 -19   5    2.94    0.79
   3  19  -5    4.93    0.95
   4  18  -6    3.72    0.91
  -4 -18   6    3.98    0.94
  -5 -17   7    0.43    0.61
  -8  28   4    0.20    0.56
   8 -28  -4    0.53    0.58
   7 -27  -3    6.59    1.08
  -7  27   3    7.65    1.19
   6 -26  -2   24.49    1.54
  -6  26   2   23.50    1.64
   5 -25  -1   53.03    2.02
  -5  25   1   52.95    2.17
   4 -24   0    0.35    0.36
  -4  24   0    0.09    0.29
   4 -24   0   -0.08    0.21
   3 -23   1    4.42    0.65
  -3  23  -1    3.82    0.68
   3 -23   1    3.89    0.58
   2 -22   2  127.79    2.39
   2 -22   2  121.56    3.18
  -2  22  -2  124.61    3.12
  -1  21  -3  206.71    4.20
  -1  21  -3  209.75    4.67
   0  20  -4  267.67    5.04
   0  20  -4  254.15    5.57
   1  19  -5   36.30    1.86
   1  19  -5   27.07    1.87
  -2 -18   6    0.69    0.62
  -3 -17   7    0.86    0.58
 -10  28   4    0.73    0.71
  10 -28  -4    0.11    0.52
  -9  27   3    0.65    0.66
   9 -27  -3    1.24    0.63
  -8  26   2    1.38    0.65
   8 -26  -2    1.18    0.62
   7 -25  -1   15.63    1.34
  -7  25   1   13.46    1.34
   6 -24   0   34.54    1.60
  -6  24   0   34.62    1.74
   5 -23   1   21.33    1.15
   5 -23   1   23.41    1.23
  -5  23  -1   19.89    1.30
   4 -22   2   10.86    0.88
  -4  22  -2   11.44    1.10
  -4  22  -2   11.40    1.02
  -3  21  -3   50.12    2.17
  -3  21  -3   48.69    1.87
   3 -21   3   51.62    1.71
  -2  20  -4  237.81    4.56
  -2  20  -4  246.02    5.49
  -1  19  -5   28.48    1.95
   0  18  -6    6.07    1.13
   1  17  -7    1.85    0.74
  11 -27  -3    0.72    0.60
 -11  27   3    0.40    0.56
  10 -26  -2    0.17    0.62
 -10  26   2   -0.39    0.34
  -9  25   1    2.01    0.68
   9 -25  -1    4.33    0.92
   8 -24   0    0.57    0.50
  -8  24   0    0.59    0.41
   7 -23   1   16.08    1.17
  -7  23  -1   20.21    1.31
  -6  22  -2    3.13    0.66
   6 -22   2    2.84    0.62
  -6  22  -2    3.58    0.79
  -5  21  -3   39.51    1.94
   5 -21   3   42.40    1.75
  -5  21  -3   41.06    1.72
   4 -20   4   12.58    1.13
  -4  20  -4   12.81    1.44
  -3  19  -5    3.61    0.88
  -2  18  -6    2.27    0.76
  -1  17  -7    2.16    0.73
  12 -26  -2    5.03    1.08
 -12  26   2    5.23    1.08
 -11  25   1    0.89    0.54
  11 -25  -1    0.92    0.54
  10 -24   0   12.19    1.35
 -10  24   0   12.12    1.33
   9 -23   1    6.23    0.98
  -9  23  -1    6.64    0.99
  -8  22  -2   47.64    2.08
  -8  22  -2   47.45    1.97
   8 -22   2   45.32    2.01
   7 -21   3   55.27    2.21
  -7  21  -3   56.86    2.44
   6 -20   4   15.47    1.35
  -6  20  -4   16.67    1.66
  -5  19  -5    6.81    1.20
   5 -19   5    5.79    1.00
  -4  18  -6    3.63    0.92
  -3  17  -7    0.95    0.59
 -14  26   2    3.04    0.92
  13 -25  -1    5.92    1.18
 -13  25   1    4.85    0.98
  12 -24   0    0.37    0.54
 -12  24   0    0.53    0.48
 -11  23  -1    1.23    0.53
  11 -23   1    1.15    0.63
  10 -22   2   31.64    1.89
   9 -21   3   39.57    2.04
  -9  21  -3   40.65    2.18
  -8  20  -4   33.34    2.09
   8 -20   4   30.66    1.84
   7 -19   5    8.25    1.24
  -7  19  -5    7.19    1.24
   6 -18   6   -0.22    0.53
  -6  18  -6   -0.35    0.45
 -15  25   1    2.10    0.63
 -14  24   0    0.04    0.41
  14 -24   0    0.20    0.57
  13 -23   1    7.31    1.21
  12 -22   2    1.94    0.74
  11 -21   3   15.27    1.59
 -10  20  -4   32.37    2.13
  10 -20   4   33.58    2.08
   9 -19   5    9.71    1.38
  -9  19  -5    9.18    1.48
   8 -18   6    0.17    0.65
  -8  18  -6   -0.06    0.47
  14 -22   2    3.52    0.97
  13 -21   3    6.49    1.21
  12 -20   4    4.49    1.05
 -11  19  -5    1.18    0.71
  11 -19   5    2.06    0.80
  10 -18   6    0.30    0.72
 -10 -30  -4    0.48    0.55
 -11 -29  -3    3.73    0.95
 -12 -28  -2    0.76    0.52
 -13 -27  -1    7.28    1.33
 -14 -26   0    5.96    1.25
 -15 -25   1    1.88    0.82
  -7 -31  -5    0.45    0.52
  -8 -30  -4    1.04    0.68
  -9 -29  -3    4.56    1.09
 -10 -28  -2   21.06    2.03
 -11 -27  -1    0.80    0.61
  12  26   0   14.32    1.58
 -12 -26   0   15.41    1.82
 -13 -25   1    3.57    0.90
  13  25  -1    4.91    1.07
 -14 -24   2    6.74    1.26
  14  24  -2    6.10    1.22
  -5 -31  -5    1.25    0.61
   5  31   5    1.77    0.67
  -6 -30  -4    6.98    1.23
  -7 -29  -3    3.97    0.94
  -8 -28  -2   11.59    1.53
   9  27   1    3.33    0.80
  -9 -27  -1    3.72    0.98
 -10 -26   0    0.18    0.46
  10  26   0    1.61    0.66
  11  25  -1   -0.69    0.43
 -11 -25   1    0.55    0.56
 -12 -24   2    0.12    0.47
  12  24  -2    0.22    0.57
  13  23  -3    7.27    1.32
 -13 -23   3    4.25    1.02
   2  32   6    0.74    0.49
   3  31   5    4.32    0.91
  -4 -30  -4   -0.56    0.42
   4  30   4    0.39    0.45
  -5 -29  -3    3.53    0.87
   6  28   2   49.13    2.08
  -6 -28  -2   48.66    2.40
  -7 -27  -1   22.20    1.63
   7  27   1   23.18    1.47
  -8 -26   0   13.85    1.48
   8  26   0   10.86    1.25
   9  25  -1    3.21    0.84
  -9 -25   1    3.56    0.84
  10  24  -2    8.92    1.32
 -10 -24   2    8.25    1.29
  11  23  -3   13.99    1.73
 -11 -23   3   13.57    1.66
  12  22  -4   13.24    1.81
   0 -32  -6    0.28    0.58
  -1 -31  -5    4.89    0.96
  -2 -30  -4    7.82    1.08
  -3 -29  -3    2.71    0.68
  -3 -29  -3    2.16    0.60
   3  29   3    2.48    0.68
   4  28   2    9.93    1.07
  -4 -28  -2   10.75    1.24
  -5 -27  -1  101.29    3.24
   5  27   1  103.35    2.99
   6  26   0   35.60    1.80
  -6 -26   0   32.88    1.85
   7  25  -1   13.40    1.33
  -7 -25   1   15.10    1.49
   8  24  -2    4.74    0.98
  -8 -24   2    3.91    0.87
   9  23  -3    9.36    1.37
  -9 -23   3    8.96    1.31
  10  22  -4    0.85    0.66
 -10 -22   4    1.08    0.66
   1 -31  -5    4.91    1.04
   0  30   4   -0.14    0.45
   0 -30  -4   -0.50    0.43
  -1 -29  -3    5.56    0.86
   1  29   3    3.90    0.79
  -1 -29  -3    3.61    0.72
  -2 -28  -2   73.52    2.20
  -2 -28  -2   74.87    2.56
   2  28   2   74.13    2.53
   3  27   1   83.05    2.65
  -3 -27  -1   85.68    2.73
   4  26   0   60.87    2.25
  -4 -26   0   61.64    2.39
   5  25  -1   51.68    2.16
  -5 -25   1   48.28    2.16
   6  24  -2   56.13    2.42
  -6 -24   2   53.38    2.41
  -7 -23   3   82.40    3.12
   7  23  -3   79.93    3.07
  -8 -22   4   13.39    1.56
   8  22  -4   16.53    1.75
   9  21  -5    5.28    1.13
  -9 -21   5    7.75    1.27
   3 -31  -5    4.83    1.09
  -3  31   5    6.70    1.16
   2 -30  -4    8.21    1.21
  -2  30   4   10.27    1.31
  -1  29   3    3.96    0.86
   1 -29  -3    3.79    0.79
   0 -28  -2   -0.27    0.34
   0  28   2    0.21    0.39
   0 -28  -2    0.52    0.45
  -1 -27  -1   81.20    2.48
   1  27   1   83.59    2.64
  -1 -27  -1   83.50    2.08
  -2 -26   0   39.96    1.75
   2  26   0   42.07    1.86
   3  25  -1   29.43    1.58
  -3 -25   1   28.08    1.57
  -4 -24   2    1.86    0.56
   4  24  -2    2.72    0.70
   5  23  -3  192.18    4.68
  -5 -23   3  188.57    4.76
  -6 -22   4   89.06    3.32
   6  22  -4   90.52    3.36
  -7 -21   5    8.48    1.28
   7  21  -5    8.42    1.30
  -8 -20   6    5.02    1.00
   8  20  -6    1.72    0.70
   5 -31  -5    2.80    0.84
  -5  31   5    1.36    0.71
  -4  30   4    0.78    0.57
   4 -30  -4   -1.11    0.42
   3 -29  -3    2.20    0.70
  -3  29   3    2.61    0.77
   2 -28  -2   75.29    2.45
  -2  28   2   72.90    2.65
   1 -27  -1   81.02    2.22
  -1  27   1   86.52    2.78
   1 -27  -1   84.29    2.35
   0 -26   0   -0.16    0.24
   0  26   0    0.45    0.42
   0 -26   0    0.13    0.29
  -1 -25   1   95.72    2.80
   1  25  -1   94.07    2.78
   2  24  -2   22.15    1.36
  -2 -24   2   25.18    1.50
  -3 -23   3  233.87    5.21
   3  23  -3  236.40    4.97
   4  22  -4  251.04    5.53
  -4 -22   4  248.42    5.70
  -5 -21   5   26.38    1.90
   5  21  -5   28.11    1.93
  -6 -20   6    1.50    0.71
   6  20  -6    3.15    0.87
   7 -31  -5   -1.34    0.49
  -7  31   5   -0.42    0.59
   6 -30  -4    4.96    1.04
  -6  30   4    6.28    1.18
  -5  29   3    3.04    0.79
   5 -29  -3    3.42    0.85
   4 -28  -2   11.80    1.21
  -4  28   2   12.68    1.37
  -3  27   1   85.12    2.81
   3 -27  -1   84.53    2.44
  -2  26   0   44.60    1.96
   2 -26   0   44.36    1.66
   2 -26   0   45.64    1.54
   1 -25   1   97.39    2.71
   1 -25   1   96.32    2.00
  -1  25  -1   96.34    2.81
   0  24  -2    0.35    0.35
   0 -24   2    0.11    0.28
  -1 -23   3   14.82    1.39
   1  23  -3   14.04    1.22
  -2 -22   4  103.71    3.56
   2  22  -4   98.87    3.20
   3  21  -5   35.19    2.01
  -3 -21   5   30.70    2.07
   4  20  -6    2.63    0.79
  -4 -20   6    3.01    0.88
  -5 -19   7    0.50    0.59
   8 -30  -4    0.10    0.56
  -8  30   4    0.09    0.48
   7 -29  -3    4.29    0.95
  -7  29   3    4.27    0.99
  -6  28   2   43.41    2.22
   6 -28  -2   47.22    2.18
  -5  27   1  104.82    3.22
   5 -27  -1   99.88    2.86
  -4  26   0   58.56    2.29
   4 -26   0   63.36    2.02
   4 -26   0   62.57    1.90
   3 -25   1   29.19    1.39
   3 -25   1   28.60    1.23
  -3  25  -1   28.72    1.56
  -2  24  -2   23.60    1.40
   2 -24   2   25.93    1.10
   2 -24   2   24.74    1.42
  -1  23  -3   13.67    1.17
   1 -23   3   15.71    1.41
   0  22  -4    0.62    0.57
   0  22  -4    0.24    0.41
   0 -22   4    0.65    0.52
  -1 -21   5   18.32    1.86
   1  21  -5   15.23    1.42
  -2 -20   6   -0.55    0.47
  -3 -19   7    1.24    0.72
 -10  30   4    1.43    0.81
  10 -30  -4    1.08    0.78
   9 -29  -3    4.77    1.03
  -9  29   3    4.31    1.05
   8 -28  -2   10.60    1.31
  -8  28   2    8.39    1.23
  -7  27   1   25.50    1.66
   7 -27  -1   25.28    1.57
  -6  26   0   37.99    1.89
   6 -26   0   34.93    1.65
  -5  25  -1   54.94    2.18
   5 -25   1   52.03    1.84
   5 -25   1   48.02    1.77
  -4  24  -2    2.43    0.67
   4 -24   2    1.59    0.52
  -4  24  -2    1.79    0.55
   3 -23   3  237.74    3.95
  -3  23  -3  231.39    5.03
  -3  23  -3  226.66    4.54
  -2  22  -4   98.17    3.40
  -2  22  -4   94.77    2.81
  -1  21  -5   17.62    1.77
   0  20  -6   -1.22    0.41
   1  19  -7    1.17    0.60
  11 -29  -3    5.38    1.09
 -11  29   3    5.58    1.11
  10 -28  -2   21.37    1.83
 -10  28   2   17.55    1.74
  -9  27   1    4.16    0.91
   9 -27  -1    4.68    0.94
   8 -26   0   15.24    1.37
  -8  26   0   12.47    1.29
  -7  25  -1   14.44    1.30
   7 -25   1   14.94    1.21
  -6  24  -2   57.46    2.20
  -6  24  -2   57.43    2.23
   6 -24   2   58.69    2.10
  -5  23  -3  189.30    4.10
   5 -23   3  194.63    3.94
  -5  23  -3  200.16    4.71
  -4  22  -4  251.28    5.79
  -3  21  -5   30.03    2.05
  -2  20  -6    0.73    0.58
  -1  19  -7    1.52    0.75
  12 -28  -2   -0.51    0.48
 -12  28   2    0.59    0.60
 -11  27   1    0.69    0.51
  11 -27  -1    0.62    0.60
  10 -26   0    1.60    0.65
 -10  26   0    0.98    0.50
  -9  25  -1    4.44    0.85
   9 -25   1    3.62    0.79
   8 -24   2    6.16    0.97
  -8  24  -2    4.10    0.77
   7 -23   3   93.25    2.90
  -7  23  -3   89.62    3.13
  -6  22  -4   93.21    3.49
   6 -22   4   95.05    2.92
  -5  21  -5   26.21    1.95
  -4  20  -6    2.71    0.92
  -3  19  -7    1.49    0.68
 -13  27   1    7.72    1.22
  13 -27  -1    9.10    1.44
 -12  26   0   14.59    1.51
  12 -26   0   17.04    1.74
  11 -25   1    0.68    0.54
 -11  25  -1    0.73    0.52
  10 -24   2    8.29    1.20
  -9  23  -3    9.64    1.32
   9 -23   3   10.44    1.29
   8 -22   4   17.52    1.55
  -8  22  -4   15.72    1.72
   7 -21   5    9.25    1.28
  -7  21  -5    9.47    1.44
  -6  20  -6    1.60    0.73
 -14  26   0    3.47    0.85
  14 -26   0    3.34    0.96
  13 -25   1    3.80    0.97
  12 -24   2   -0.03    0.54
  11 -23   3   12.85    1.54
 -10  22  -4    1.89    0.67
  10 -22   4    1.20    0.70
   9 -21   5    7.24    1.18
  -9  21  -5    6.24    1.24
   8 -20   6    2.09    0.80
  -8  20  -6    3.55    0.93
  14 -24   2    5.35    1.11
  13 -23   3    7.31    1.30
  12 -22   4   12.06    1.62
 -11  21  -5    7.66    1.33
  11 -21   5    8.63    1.42
 -11 -31  -3    6.32    1.24
 -12 -30  -2    4.24    1.11
 -13 -29  -1    0.30    0.54
 -14 -28   0   -0.21    0.60
  -7 -33  -5   -0.45    0.49
  -8 -32  -4    6.09    1.23
  -9 -31  -3    6.23    1.25
 -10 -30  -2   21.76    2.11
 -11 -29  -1   21.21    2.08
  12  28   0    9.02    1.37
 -12 -28   0    8.92    1.43
  13  27  -1    8.30    1.41
 -13 -27   1    7.47    1.36
  14  26  -2    3.43    0.96
 -14 -26   2    4.67    1.03
   5  33   5    3.21    0.79
  -6 -32  -4    1.52    0.69
  -7 -31  -3   10.97    1.51
  -8 -30  -2   32.00    2.14
   9  29   1   62.53    2.60
  -9 -29  -1   60.01    2.93
  10  28   0   14.31    1.52
 -10 -28   0    8.96    1.38
 -11 -27   1    0.03    0.52
  11  27  -1    0.83    0.53
 -12 -26   2    3.07    0.89
  12  26  -2    4.29    1.05
 -13 -25   3    0.70    0.62
  13  25  -3    0.82    0.62
   3  33   5   11.05    1.41
  -4 -32  -4    0.27    0.55
   4  32   4    1.25    0.55
  -5 -31  -3   16.84    1.63
  -6 -30  -2   34.25    2.09
   6  30   2   30.09    1.73
   7  29   1   22.87    1.53
  -7 -29  -1   26.31    1.81
  -8 -28   0    3.63    0.85
   8  28   0    4.40    0.90
  -9 -27   1    3.60    0.86
   9  27  -1    3.93    0.87
 -10 -26   2    0.57    0.56
  10  26  -2    0.69    0.53
 -11 -25   3   20.34    1.98
  11  25  -3   21.37    2.09
 -12 -24   4    8.40    1.35
  -1 -33  -5    0.40    0.49
  -2 -32  -4   14.71    1.46
   3  31   3   14.08    1.28
  -3 -31  -3   17.30    1.23
  -3 -31  -3   14.78    1.42
  -4 -30  -2   13.15    1.37
   4  30   2   11.43    1.18
  -5 -29  -1   35.80    1.98
   5  29   1   36.11    1.83
   6  28   0    6.31    0.99
  -6 -28   0    6.01    1.06
   7  27  -1   25.16    1.68
  -7 -27   1   28.78    1.88
   8  26  -2    1.29    0.61
  -8 -26   2    1.23    0.62
   9  25  -3    3.45    0.93
  -9 -25   3    4.05    0.88
  10  24  -4    0.74    0.58
 -10 -24   4    2.04    0.64
   1 -33  -5    0.27    0.62
   0  32   4   16.88    1.58
   0 -32  -4   16.72    1.59
  -1 -31  -3    5.70    0.90
   1  31   3    5.65    0.95
  -2 -30  -2  136.32    3.63
  -2 -30  -2  134.76    3.09
   2  30   2  131.34    3.56
  -3 -29  -1  135.41    3.61
   3  29   1  134.19    3.52
   4  28   0   70.17    2.52
  -4 -28   0   72.15    2.65
  -5 -27   1  101.60    3.25
   5  27  -1   99.20    3.14
   6  26  -2   25.74    1.72
  -6 -26   2   25.42    1.71
  -7 -25   3   16.93    1.68
   7  25  -3   17.21    1.66
  -8 -24   4   60.91    2.90
   8  24  -4   63.59    2.97
   9  23  -5   -0.50    0.47
  -9 -23   5    1.05    0.63
   3 -33  -5    7.41    1.27
   2 -32  -4   12.85    1.46
  -2  32   4   17.83    1.66
   1 -31  -3    6.07    0.99
  -1  31   3    5.20    0.93
   0 -30  -2  232.57    4.42
   0  30   2  240.36    5.11
   0 -30  -2  232.78    4.56
  -1 -29  -1  300.07    5.39
   1  29   1  298.26    5.62
  -2 -28   0   15.68    1.18
   2  28   0   18.03    1.28
   3  27  -1   84.75    2.80
  -3 -27   1   84.63    2.85
  -4 -26   2    2.06    0.58
   4  26  -2    1.81    0.60
  -5 -25   3    2.64    0.78
   5  25  -3    2.66    0.76
  -6 -24   4    4.83    1.01
   6  24  -4    5.33    1.03
   7  23  -5   22.27    2.05
  -7 -23   5   20.09    1.96
   8  22  -6    0.86    0.66
  -8 -22   6    1.67    0.76
   5 -33  -5    0.95    0.73
  -5  33   5    3.50    0.94
   4 -32  -4    2.33    0.73
  -4  32   4    0.80    0.60
   3 -31  -3   16.96    1.54
  -3  31   3   16.28    1.55
  -2  30   2  136.52    3.83
   2 -30  -2  137.06    3.45
   1 -29  -1  306.65    4.82
  -1  29   1  291.97    5.71
   1 -29  -1  304.95    5.13
   0  28   0   70.35    2.52
   0 -28   0   63.38    2.22
  -1 -27   1   80.33    2.59
   1  27  -1   73.86    2.57
  -2 -26   2   30.33    1.67
   2  26  -2   33.30    1.74
  -3 -25   3   58.89    2.54
   3  25  -3   60.45    2.48
  -4 -24   4   11.63    1.47
   4  24  -4    8.43    1.23
  -5 -23   5    7.32    1.26
   5  23  -5    8.03    1.29
   6  22  -6    0.72    0.67
  -6 -22   6    0.36    0.57
  -7  33   5    0.38    0.64
   6 -32  -4    1.96    0.77
  -6  32   4    1.39    0.72
   5 -31  -3   16.07    1.60
  -5  31   3   14.66    1.58
  -4  30   2   12.05    1.38
   4 -30  -2   13.04    1.30
   3 -29  -1  133.06    3.20
  -3  29   1  138.02    3.78
   2 -28   0   18.06    1.12
   2 -28   0   18.91    1.07
  -2  28   0   19.50    1.35
  -1  27  -1   78.38    2.62
   1 -27   1   82.44    2.52
   0 -26   2   18.77    1.27
   0  26  -2   16.27    1.26
  -1 -25   3   54.73    2.38
   1  25  -3   57.23    2.31
   2  24  -4    8.48    1.16
  -2 -24   4    9.52    1.35
  -3 -23   5   12.83    1.61
   3  23  -5   13.49    1.48
  -4 -22   6    1.65    0.73
   4  22  -6    1.72    0.70
  -5 -21   7    2.10    0.92
  -8  32   4    5.73    1.18
   8 -32  -4    6.78    1.26
  -7  31   3   11.05    1.47
   7 -31  -3    8.67    1.29
  -6  30   2   30.18    1.92
   6 -30  -2   26.34    1.66
   5 -29  -1   36.57    1.75
  -5  29   1   38.19    2.01
  -4  28   0   69.41    2.61
   4 -28   0   69.37    2.18
  -3  27  -1   86.43    2.80
   3 -27   1   84.07    2.17
   3 -27   1   81.88    2.46
  -2  26  -2   35.01    1.78
   2 -26   2   33.05    1.70
   1 -25   3   55.66    2.41
  -1  25  -3   51.32    2.14
   0 -24   4  302.96    6.53
   0  24  -4  298.60    5.80
   1  23  -5    3.14    0.78
  -1 -23   5    1.85    0.73
  -2 -22   6    3.94    1.06
  -3 -21   7    3.80    0.97
  -9  31   3    7.27    1.31
   9 -31  -3    6.83    1.19
   8 -30  -2   34.44    2.00
  -8  30   2   29.78    1.95
   7 -29  -1   25.73    1.66
  -7  29   1   25.31    1.69
   6 -28   0    6.76    0.90
  -6  28   0    7.34    1.06
   5 -27   1  103.62    2.77
  -5  27  -1  106.42    3.21
   5 -27   1  104.66    2.72
   4 -26   2    1.83    0.56
  -4  26  -2    2.85    0.66
   4 -26   2    1.84    0.56
  -3  25  -3   60.22    2.29
  -3  25  -3   65.59    2.60
  -2  24  -4    9.07    1.05
  -2  24  -4    8.74    1.25
  -1  23  -5    3.41    0.88
   0  22  -6    5.27    1.11
  -1 -21   7    2.10    0.85
  11 -31  -3    4.17    1.06
 -11  31   3    6.55    1.13
  10 -30  -2   21.94    1.91
 -10  30   2   21.51    1.97
  -9  29   1   64.58    2.82
   9 -29  -1   63.73    2.69
  -8  28   0    3.96    0.83
   8 -28   0    4.14    0.87
   7 -27   1   23.82    1.45
  -7  27  -1   27.20    1.68
   6 -26   2   22.77    1.33
  -6  26  -2   24.01    1.52
  -6  26  -2   24.17    1.45
   5 -25   3    1.93    0.64
  -5  25  -3    3.72    0.75
  -5  25  -3    2.41    0.69
  -4  24  -4    8.32    1.28
  -3  23  -5   14.35    1.70
  -2  22  -6    4.25    1.01
  -1  21  -7    2.84    0.74
  12 -30  -2    4.47    0.98
 -12  30   2    3.77    0.84
 -11  29   1   13.52    1.56
  11 -29  -1   18.74    1.82
  10 -28   0    7.76    1.18
 -10  28   0   11.35    1.38
  -9  27  -1    3.06    0.75
   9 -27   1    4.62    0.90
  -8  26  -2    2.07    0.64
   8 -26   2    1.86    0.67
   7 -25   3   20.36    1.41
  -7  25  -3   17.18    1.60
  -6  24  -4    5.18    1.03
   6 -24   4    5.99    1.01
  -5  23  -5    5.74    1.14
  -4  22  -6    1.50    0.59
 -13  29   1    1.41    0.63
  13 -29  -1    0.74    0.66
  12 -28   0    9.72    1.40
 -12  28   0    7.30    1.13
  11 -27   1    0.34    0.54
 -11  27  -1    0.62    0.50
  10 -26   2    0.62    0.58
   9 -25   3    2.67    0.79
   8 -24   4   71.07    2.79
  -8  24  -4   66.63    3.07
  -7  23  -5   20.28    2.03
  -6  22  -6    0.29    0.53
  14 -28   0   -0.59    0.57
 -14  28   0    0.23    0.42
  13 -27   1    7.47    1.24
  12 -26   2    5.88    1.10
  11 -25   3   20.35    1.83
 -10  24  -4    1.35    0.72
  10 -24   4    1.94    0.78
   9 -23   5    0.97    0.70
  -9  23  -5   -0.62    0.51
  -8  22  -6    1.56    0.74
  13 -25   3    0.25    0.68
  12 -24   4    5.97    1.14
  11 -23   5    4.13    1.02
  -8 -34  -4   -0.29    0.49
  -9 -33  -3   10.78    1.62
 -10 -32  -2    4.70    1.12
 -11 -31  -1    6.69    1.29
 -12 -30   0    2.20    0.81
  13  29  -1    1.75    0.71
 -13 -29   1    0.40    0.63
  -6 -34  -4   11.94    1.68
  -7 -33  -3    4.42    0.99
  -8 -32  -2   11.46    1.58
  -9 -31  -1    4.21    1.03
   9  31   1    3.62    0.90
  10  30   0   14.86    1.60
 -10 -30   0   14.86    1.77
 -11 -29   1   15.44    1.80
  11  29  -1   17.43    1.80
  12  28  -2    0.83    0.65
 -12 -28   2    0.45    0.52
 -13 -27   3    0.77    0.58
   3  35   5    7.97    1.20
  -5 -33  -3   20.26    1.79
  -6 -32  -2  136.81    4.29
   6  32   2  138.74    3.80
   7  31   1   46.29    2.23
  -7 -31  -1   53.43    2.60
   8  30   0   93.45    3.24
  -8 -30   0   88.91    3.44
  -9 -29   1   66.68    3.05
   9  29  -1   63.29    2.84
  10  28  -2   20.51    1.93
 -10 -28   2   19.37    1.93
 -11 -27   3    1.05    0.72
  11  27  -3    2.28    0.83
 -12 -26   4    2.22    0.76
  -1 -35  -5    6.59    1.09
  -2 -34  -4   14.25    1.48
   3  33   3   11.86    1.27
  -3 -33  -3   13.75    1.41
  -4 -32  -2  174.35    4.52
   4  32   2  170.22    4.21
  -5 -31  -1  224.42    5.29
   5  31   1  235.60    5.02
  -6 -30   0   58.43    2.63
   6  30   0   56.08    2.43
   7  29  -1   24.77    1.70
  -7 -29   1   26.76    1.84
  -8 -28   2   10.61    1.41
   8  28  -2   11.46    1.45
  -9 -27   3    2.22    0.72
   9  27  -3    0.64    0.60
  10  26  -4    3.71    0.98
 -10 -26   4    2.53    0.83
   1 -35  -5    7.19    1.23
   0 -34  -4   -0.48    0.41
   0  34   4    0.55    0.52
  -1 -33  -3    2.41    0.72
   1  33   3    2.76    0.74
   2  32   2  112.37    3.40
  -2 -32  -2  107.56    3.31
   3  31   1  233.91    4.95
  -3 -31  -1  223.69    4.94
   4  30   0   50.88    2.24
  -4 -30   0   49.85    2.29
   5  29  -1   32.30    1.87
  -5 -29   1   35.36    1.98
   6  28  -2   49.11    2.38
  -6 -28   2   46.54    2.38
  -7 -27   3    9.31    1.35
   7  27  -3    8.13    1.25
  -8 -26   4    7.78    1.30
   8  26  -4    6.80    1.21
  -9 -25   5   -0.12    0.49
   9  25  -5    0.42    0.50
   3 -35  -5    9.66    1.41
   2 -34  -4   12.12    1.46
  -2  34   4   12.55    1.52
  -1  33   3    2.48    0.77
   1 -33  -3    2.19    0.64
   0  32   2    0.88    0.55
   0 -32  -2    0.03    0.39
   1  31   1   32.81    1.81
  -1 -31  -1   32.49    1.66
  -2 -30   0   87.88    2.85
   2  30   0   87.89    2.92
   3  29  -1  129.67    3.64
  -3 -29   1  135.37    3.78
  -4 -28   2    9.56    1.24
   4  28  -2   11.62    1.30
  -5 -27   3    0.34    0.44
   5  27  -3    1.55    0.61
   6  26  -4    5.78    1.06
  -6 -26   4    5.13    1.06
  -7 -25   5   12.31    1.64
   7  25  -5   13.58    1.72
  -8 -24   6    1.52    0.76
  -5  35   5    3.55    0.94
   5 -35  -5    3.46    1.03
  -4  34   4   11.47    1.51
   4 -34  -4   13.14    1.57
   3 -33  -3   13.19    1.45
  -3  33   3   14.30    1.55
  -2  32   2  118.61    3.70
   2 -32  -2  121.07    3.31
  -1  31   1   32.60    1.85
   1 -31  -1   35.85    1.60
   1 -31  -1   32.81    1.58
   0  30   0    0.67    0.43
   0 -30   0    0.23    0.35
  -1 -29   1  285.65    5.57
   1  29  -1  301.16    5.71
   2  28  -2   73.86    2.73
  -2 -28   2   71.03    2.70
   3  27  -3   10.99    1.30
  -3 -27   3   13.42    1.45
   4  26  -4   62.21    2.79
  -4 -26   4   65.94    2.96
  -5 -25   5    4.67    1.06
   5  25  -5    4.79    0.99
   6  24  -6   -0.28    0.51
  -6 -24   6    0.49    0.53
  -6  34   4   12.65    1.66
   6 -34  -4   13.98    1.69
   5 -33  -3   22.32    1.83
  -5  33   3   21.74    1.89
   4 -32  -2  183.68    4.34
  -4  32   2  187.64    4.79
  -3  31   1  238.76    5.33
   3 -31  -1  245.90    4.57
   2 -30   0   86.81    2.31
  -2  30   0   86.54    2.99
   2 -30   0   87.88    2.60
   1 -29   1  284.27    5.35
  -1  29  -1  291.87    5.59
   0 -28   2   -0.09    0.30
   0  28  -2   -0.17    0.41
  -1 -27   3    0.59    0.45
   1  27  -3    1.41    0.54
   2  26  -4    8.62    1.18
  -2 -26   4    8.06    1.23
   3  25  -5    9.68    1.35
  -3 -25   5    9.62    1.48
   4  24  -6    6.57    1.18
  -4 -24   6    6.04    1.20
   8 -34  -4    0.70    0.63
  -8  34   4   -0.04    0.55
   7 -33  -3    3.39    0.93
  -7  33   3    3.67    0.95
   6 -32  -2  151.25    4.08
  -6  32   2  148.34    4.40
   5 -31  -1  230.37    4.71
  -5  31   1  238.96    5.40
  -4  30   0   50.13    2.30
   4 -30   0   49.87    1.91
   3 -29   1  131.56    3.30
  -3  29  -1  130.03    3.59
  -2  28  -2   71.35    2.63
   2 -28   2   69.00    2.49
   1 -27   3    0.71    0.51
  -1  27  -3    1.94    0.58
   0  26  -4   -0.23    0.38
   0 -26   4    0.12    0.41
   1  25  -5   22.40    1.65
  -1 -25   5   20.00    1.95
  -2 -24   6    0.35    0.54
   9 -33  -3   11.93    1.55
  -9  33   3   12.24    1.68
   8 -32  -2   11.53    1.43
  -8  32   2   12.96    1.56
   7 -31  -1   47.05    2.22
  -7  31   1   48.87    2.42
  -6  30   0   61.20    2.60
   6 -30   0   58.41    2.24
  -5  29  -1   36.05    1.97
   5 -29   1   38.74    1.67
   4 -28   2   12.30    1.18
  -4  28  -2   11.69    1.22
  -3  27  -3   13.09    1.24
   3 -27   3   16.04    1.52
  -2  26  -4    8.91    1.09
  -2  26  -4   10.26    1.41
  -1  25  -5   19.46    1.94
   0 -24   6   -0.25    0.53
  10 -32  -2    4.61    1.02
 -10  32   2    3.67    0.91
  -9  31   1    2.26    0.73
   9 -31  -1    2.79    0.81
  -8  30   0   83.40    3.13
   8 -30   0   89.58    2.96
   7 -29   1   26.27    1.55
  -7  29  -1   26.83    1.73
  -6  28  -2   51.41    2.23
  -6  28  -2   46.99    2.09
   6 -28   2   46.09    1.90
  -5  27  -3    1.13    0.60
  -5  27  -3    0.50    0.48
  -4  26  -4   60.47    2.75
  -3  25  -5    9.06    1.36
  -2  24  -6    1.83    0.74
  12 -32  -2    6.08    1.19
 -12  32   2    6.56    1.20
  11 -31  -1    4.08    1.00
 -11  31   1    4.93    0.99
 -10  30   0   12.01    1.45
  10 -30   0   16.65    1.61
  -9  29  -1   66.07    2.74
   9 -29   1   65.15    2.61
   8 -28   2    8.72    1.15
  -8  28  -2    9.93    1.22
  -7  27  -3    8.83    1.24
   7 -27   3    9.94    1.18
  -6  26  -4    4.73    1.05
  -5  25  -5    3.61    0.97
  -4  24  -6    7.88    1.38
 -13  31   1   11.58    1.53
  13 -31  -1   13.07    1.74
 -12  30   0    2.55    0.78
  12 -30   0    3.84    0.96
  11 -29   1   19.90    1.77
 -11  29  -1   17.02    1.61
  10 -28   2   18.40    1.65
   9 -27   3    2.25    0.77
   8 -26   4    7.64    1.19
  -8  26  -4    8.59    1.34
  -7  25  -5   14.65    1.84
  -6  24  -6    0.95    0.60
 -14  30   0   12.49    1.53
  13 -29   1    1.99    0.80
  12 -28   2    0.64    0.61
  11 -27   3    1.12    0.71
  10 -26   4    4.55    1.02
  -9  25  -5    1.75    0.67
  13 -27   3    0.07    0.65
  12 -26   4    0.58    0.68
  11 -25   5    6.45    1.23
  -8 -36  -4    9.71    1.54
  -9 -35  -3    0.95    0.65
 -10 -34  -2    9.73    1.50
 -11 -33  -1    1.09    0.63
 -12 -32   0   10.81    1.65
 -13 -31   1    8.58    1.48
  13  31  -1   10.05    1.52
  -6 -36  -4    0.99    0.62
  -7 -35  -3    4.44    1.03
  -8 -34  -2    2.63    0.83
  -9 -33  -1   16.49    1.89
   9  33   1   19.81    1.70
 -10 -32   0    7.06    1.31
  10  32   0   10.02    1.40
  11  31  -1    4.45    1.07
 -11 -31   1    3.48    0.95
  12  30  -2    5.20    1.18
 -12 -30   2    5.48    1.11
  -5 -35  -3    1.57    0.64
  -6 -34  -2    5.06    1.05
   6  34   2    6.63    1.06
  -7 -33  -1   35.94    2.17
   7  33   1   38.30    2.11
   8  32   0   20.85    1.64
  -8 -32   0   23.06    1.80
  -9 -31   1    4.17    0.97
   9  31  -1    3.95    0.96
  10  30  -2   24.21    2.10
 -10 -30   2   24.41    2.17
  11  29  -3    6.05    1.22
 -11 -29   3    5.66    1.20
 -12 -28   4    0.58    0.65
  -1 -37  -5    2.60    0.79
   3  35   3    5.43    0.98
  -3 -35  -3    4.52    0.92
  -4 -34  -2    1.79    0.71
   4  34   2    3.13    0.77
  -5 -33  -1   32.77    2.01
   5  33   1   32.92    1.89
   6  32   0   24.78    1.68
  -6 -32   0   26.76    1.85
  -7 -31   1   49.66    2.57
   7  31  -1   48.38    2.40
  -8 -30   2   31.90    2.11
   8  30  -2   34.92    2.20
  -9 -29   3    3.13    0.88
   9  29  -3    3.79    1.02
 -10 -28   4   -0.18    0.41
  10  28  -4    1.73    0.62
   1 -37  -5    1.54    0.77
   0 -36  -4   40.09    2.19
   1  35   3    2.43    0.70
  -2 -34  -2   56.82    2.44
   2  34   2   55.16    2.42
   3  33   1    4.77    0.92
  -3 -33  -1    4.87    0.91
   4  32   0   31.87    1.86
  -4 -32   0   33.86    1.96
   5  31  -1  225.31    5.22
  -5 -31   1  226.16    5.35
   6  30  -2   27.98    1.88
  -6 -30   2   28.13    1.92
  -7 -29   3    5.07    1.03
   7  29  -3    3.66    0.85
  -8 -28   4    0.20    0.50
   8  28  -4    0.08    0.53
  -9 -27   5    0.91    0.65
   9  27  -5    0.31    0.50
   3 -37  -5   13.09    1.64
   2 -36  -4    2.60    0.73
  -2  36   4    1.94    0.73
   1 -35  -3    1.95    0.67
  -1  35   3    2.88    0.87
   0  34   2   70.40    2.87
  -1 -33  -1  130.53    3.52
   1  33   1  128.03    3.72
  -2 -32   0    8.23    1.08
   2  32   0    7.15    1.07
  -3 -31   1  238.02    5.34
   3  31  -1  238.04    5.27
  -4 -30   2   13.32    1.45
   4  30  -2   10.17    1.26
  -5 -29   3    2.19    0.67
   5  29  -3    2.81    0.81
   6  28  -4    2.11    0.75
  -6 -28   4    2.13    0.78
   7  27  -5    7.39    1.32
  -7 -27   5    7.20    1.30
  -5  37   5   20.20    2.12
   4 -36  -4    0.63    0.61
  -4  36   4   -0.56    0.47
  -3  35   3    6.94    1.19
   3 -35  -3    6.70    1.10
   2 -34  -2   60.48    2.34
  -2  34   2   54.28    2.53
  -1  33   1  130.58    3.90
   0  32   0   14.82    1.42
   0 -32   0   14.28    1.14
  -1 -31   1   31.29    1.76
   1  31  -1   33.18    1.89
   2  30  -2  125.74    3.73
  -2 -30   2  134.58    3.90
   3  29  -3    1.38    0.60
  -3 -29   3    1.57    0.55
   4  28  -4    2.41    0.76
  -4 -28   4    2.47    0.68
   5  27  -5    6.88    1.21
  -5 -27   5    7.40    1.32
   6  26  -6    1.01    0.67
  -6 -26   6    1.28    0.67
  -6  36   4    1.02    0.59
   6 -36  -4    1.67    0.75
  -5  35   3    0.73    0.62
   5 -35  -3    0.46    0.52
  -4  34   2    2.19    0.81
   4 -34  -2    3.59    0.85
  -3  33   1    4.28    0.97
   3 -33  -1    5.16    0.86
  -2  32   0    7.65    1.13
   2 -32   0    9.28    1.01
  -1  31  -1   33.02    1.84
   1 -31   1   32.90    1.73
   0  30  -2  225.43    5.04
   0 -30   2  229.47    5.10
  -1 -29   3    3.01    0.73
   1  29  -3    2.96    0.76
   2  28  -4    2.05    0.70
  -2 -28   4    1.26    0.62
  -3 -27   5   16.75    1.89
   3  27  -5   18.42    1.75
  -4 -26   6    2.47    0.84
   4  26  -6    1.01    0.58
   7 -35  -3    3.37    0.88
  -7  35   3    4.00    1.00
  -6  34   2    5.22    1.06
   6 -34  -2    3.53    0.88
   5 -33  -1   30.20    1.70
  -5  33   1   31.07    1.98
   4 -32   0   34.71    1.65
  -4  32   0   37.59    2.06
  -3  31  -1  235.31    5.18
   3 -31   1  242.36    4.82
  -2  30  -2  141.99    3.88
   2 -30   2  137.30    3.73
  -1  29  -3    4.01    0.82
   1 -29   3    4.18    0.88
   0 -28   4    8.95    1.35
   0  28  -4    8.76    1.21
   1  27  -5    1.12    0.66
  -1 -27   5    1.57    0.64
  -2 -26   6    0.31    0.52
  -9  35   3    1.11    0.61
   9 -35  -3    1.55    0.70
  -8  34   2    3.52    0.90
   8 -34  -2    4.01    0.96
  -7  33   1   38.44    2.20
   7 -33  -1   42.07    2.09
  -6  32   0   25.83    1.76
   6 -32   0   25.06    1.54
   5 -31   1  237.68    4.49
  -5  31  -1  243.20    5.40
  -4  30  -2   11.03    1.25
   4 -30   2   14.08    1.31
  -3  29  -3    2.56    0.70
   3 -29   3    1.77    0.64
   2 -28   4    1.35    0.70
  -2  28  -4    1.74    0.66
   1 -27   5    1.28    0.66
   0 -26   6   12.16    1.81
 -10  34   2   10.61    1.46
  10 -34  -2   13.35    1.63
   9 -33  -1   19.39    1.75
  -9  33   1   18.91    1.82
  -8  32   0   20.85    1.79
   8 -32   0   23.34    1.59
   7 -31   1   47.39    2.07
  -7  31  -1   47.68    2.35
   6 -30   2   31.50    1.72
   6 -30   2   32.44    1.61
  -6  30  -2   30.61    1.82
  -5  29  -3    3.52    0.86
  -5  29  -3    3.19    0.77
  -4  28  -4    3.19    0.80
  -3  27  -5   21.39    2.05
  -2  26  -6   -0.22    0.45
  11 -33  -1    2.52    0.86
 -11  33   1    1.18    0.61
  10 -32   0    9.49    1.33
 -10  32   0    6.89    1.17
  -9  31  -1    5.10    1.03
   9 -31   1    3.72    0.86
  -8  30  -2   36.31    2.04
   8 -30   2   35.45    1.92
  -7  29  -3    6.46    1.08
  -6  28  -4    4.32    0.96
  -5  27  -5    6.99    1.23
  -4  26  -6    1.45    0.72
 -12  32   0   14.18    1.66
  12 -32   0   12.56    1.59
 -11  31  -1    5.73    1.00
  11 -31   1    4.74    1.05
  10 -30   2   22.85    1.68
   9 -29   3    3.81    0.90
  -8  28  -4    0.44    0.61
  -7  27  -5    6.71    1.24
  -6  26  -6    0.31    0.66
 -14  32   0    3.25    0.88
  13 -31   1   13.39    1.67
  12 -30   2    3.11    0.91
  11 -29   3    5.45    1.09
  10 -28   4   -0.14    0.55
  -9  27  -5    0.58    0.63
  -9 -37  -3    1.76    0.83
 -10 -36  -2    0.99    0.53
 -11 -35  -1    0.59    0.56
 -12 -34   0    8.59    1.46
  13  33  -1    1.34    0.70
  -6 -38  -4   28.08    2.10
  -7 -37  -3    0.63    0.50
  -8 -36  -2   -0.03    0.51
  -9 -35  -1    2.17    0.92
 -10 -34   0    1.96    0.79
  10  34   0    2.89    0.87
  11  33  -1    0.85    0.64
 -11 -33   1    0.11    0.54
  12  32  -2    5.82    1.21
 -12 -32   2    5.59    1.13
  -5 -37  -3    5.89    1.07
   6  36   2    9.10    1.25
  -6 -36  -2    7.04    1.20
  -7 -35  -1    1.60    0.64
   7  35   1    1.92    0.68
  -8 -34   0    2.96    0.83
   8  34   0    2.67    0.80
   9  33  -1   22.26    1.97
  -9 -33   1   20.30    1.98
 -10 -32   2    4.43    1.09
  10  32  -2    5.00    1.09
 -11 -31   3    5.22    1.20
  11  31  -3    6.41    1.26
  -4 -36  -2   15.29    1.59
   4  36   2   12.24    1.38
   5  35   1    3.04    0.80
  -5 -35  -1    2.67    0.79
  -6 -34   0   14.83    1.60
   6  34   0   21.81    1.63
   7  33  -1   41.78    2.31
  -7 -33   1   35.34    2.24
  -8 -32   2   10.86    1.55
   8  32  -2    7.40    1.30
   9  31  -3    7.35    1.33
  -9 -31   3    8.01    1.33
 -10 -30   4    1.31    0.71
  10  30  -4    1.67    0.72
   1 -39  -5   10.86    1.49
   1  37   3    1.84    0.68
   2  36   2    9.12    1.23
  -2 -36  -2    9.31    1.25
   3  35   1    5.42    0.99
  -3 -35  -1    5.90    1.00
  -4 -34   0   24.76    1.71
   4  34   0   25.99    1.73
  -5 -33   1   27.15    1.86
   5  33  -1   30.85    1.92
   6  32  -2  130.70    4.10
  -6 -32   2  125.17    4.14
   7  31  -3    9.83    1.43
  -7 -31   3    9.62    1.40
  -8 -30   4    0.20    0.50
   8  30  -4    0.14    0.52
  -9 -29   5    0.15    0.55
   2 -38  -4   11.67    1.53
  -2  38   4   12.26    1.60
  -1  37   3    1.49    0.66
   0  36   2   -0.55    0.39
   1  35   1   11.27    1.33
  -1 -35  -1   11.09    1.20
  -2 -34   0   15.60    1.43
   2  34   0   14.36    1.46
   3  33  -1    3.17    0.81
  -3 -33   1    5.48    0.96
  -4 -32   2  170.26    4.76
   4  32  -2  175.15    4.65
   5  31  -3   16.04    1.65
  -5 -31   3   17.43    1.75
   6  30  -4    7.44    1.25
  -6 -30   4    6.73    1.20
   7  29  -5    0.44    0.50
  -7 -29   5    0.56    0.61
   4 -38  -4   12.38    1.61
  -4  38   4   12.32    1.65
   3 -37  -3   15.91    1.59
  -3  37   3   16.28    1.75
  -2  36   2    8.28    1.27
  -1  35   1   14.26    1.50
   0 -34   0    0.21    0.33
   0  34   0    0.05    0.43
  -1 -33   1  124.52    3.71
   1  33  -1  128.92    3.82
  -2 -32   2  103.46    3.47
   2  32  -2  102.20    3.44
   3  31  -3   15.31    1.61
  -3 -31   3   18.18    1.73
  -4 -30   4    0.22    0.42
   4  30  -4    0.14    0.43
  -5 -29   5    1.54    0.68
   5  29  -5    0.53    0.59
   6  28  -6    1.43    0.72
  -6  38   4   26.41    2.31
   6 -38  -4   28.35    2.35
  -5  37   3    6.03    1.17
   5 -37  -3    6.44    1.15
   4 -36  -2   17.18    1.57
  -4  36   2   11.55    1.51
  -3  35   1    3.46    0.85
  -2  34   0   11.45    1.35
  -1  33  -1  120.46    3.69
   1 -33   1  118.53    3.40
   0 -32   2   -0.11    0.33
   0  32  -2    0.25    0.46
   1  31  -3    4.29    0.94
  -1 -31   3    5.58    1.00
  -2 -30   4    9.72    1.41
   2  30  -4    8.22    1.22
  -3 -29   5    0.39    0.54
   3  29  -5    0.32    0.48
   4  28  -6    6.02    1.11
  -4 -28   6   10.59    1.59
  -7  37   3    0.16    0.54
   7 -37  -3   -0.81    0.50
   6 -36  -2    8.01    1.24
  -6  36   2    6.93    1.22
   5 -35  -1    3.59    0.82
  -5  35   1    3.04    0.81
  -4  34   0   28.05    1.88
   3 -33   1    5.22    0.84
  -3  33  -1    5.00    0.97
  -2  32  -2  107.06    3.45
   2 -32   2  107.43    3.38
   1 -31   3    5.42    0.96
  -1  31  -3    6.24    1.04
   0 -30   4   -0.35    0.42
   0  30  -4    0.12    0.45
  -1 -29   5    2.35    0.78
   1  29  -5    2.16    0.73
  -2 -28   6    1.08    0.63
   9 -37  -3    1.15    0.69
   8 -36  -2    0.46    0.53
  -8  36   2    0.81    0.55
   7 -35  -1    1.13    0.56
  -7  35   1    0.71    0.54
  -6  34   0   19.32    1.74
   6 -34   0   19.17    1.48
  -5  33  -1   35.28    2.09
  -4  32  -2  177.36    4.52
   4 -32   2  171.41    4.26
  -3  31  -3   14.40    1.44
   3 -31   3   18.68    1.49
   2 -30   4    8.77    1.36
  -2  30  -4    8.15    1.16
   1 -29   5    2.86    0.84
   0 -28   6   -0.26    0.51
 -10  36   2    0.78    0.53
  10 -36  -2    0.25    0.58
   9 -35  -1    4.89    1.04
  -9  35   1    4.84    1.00
   8 -34   0    2.83    0.77
  -8  34   0    2.77    0.78
   7 -33   1   42.20    2.01
  -7  33  -1   38.22    2.20
  -6  32  -2  132.12    3.93
   5 -31   3   20.13    1.60
  -5  31  -3   19.59    1.49
  -4  30  -4    0.71    0.50
  -3  29  -5    0.51    0.61
   2 -28   6    2.57    0.83
  -2  28  -6    2.12    0.79
  11 -35  -1    0.40    0.63
 -11  35   1    0.04    0.48
  10 -34   0    2.08    0.77
 -10  34   0    2.66    0.79
   9 -33   1   21.23    1.74
  -9  33  -1   23.34    1.76
  -8  32  -2   13.05    1.48
   8 -32   2   10.92    1.25
  -6  30  -4    6.07    1.14
  -5  29  -5    1.94    0.74
  -4  28  -6    7.50    1.33
 -12  34   0    9.19    1.31
  12 -34   0    9.80    1.43
  11 -33   1    0.61    0.62
 -11  33  -1    1.75    0.68
  10 -32   2    3.85    0.94
  -8  30  -4    0.75    0.57
  -7  29  -5    1.84    0.71
  12 -32   2    6.33    1.18
  11 -31   3    7.43    1.25
  -9  29  -5    0.49    0.66
  -7 -39  -3    4.31    1.00
  -8 -38  -2   15.12    1.85
  -9 -37  -1   -1.04    0.44
  10  36   0    2.80    0.84
 -10 -36   0    2.22    0.82
  11  35  -1    0.14    0.55
 -11 -35   1    0.67    0.58
  -5 -39  -3    5.69    1.10
  -6 -38  -2    0.29    0.46
   7  37   1    3.03    0.82
  -7 -37  -1    2.38    0.74
  -8 -36   0    1.01    0.59
   8  36   0    0.51    0.57
  -9 -35   1    4.51    1.08
   9  35  -1    4.58    1.08
 -10 -34   2   15.13    1.91
  10  34  -2   14.12    1.75
   4  38   2    0.50    0.57
  -4 -38  -2    0.33    0.55
   5  37   1   13.55    1.49
  -5 -37  -1   12.56    1.52
   6  36   0    0.86    0.59
  -6 -36   0    0.78    0.56
   7  35  -1    0.44    0.60
  -7 -35   1    2.58    0.76
  -8 -34   2    3.77    0.89
   8  34  -2    3.72    1.01
  -9 -33   3   13.00    1.76
   9  33  -3   12.10    1.66
   1  39   3    2.97    0.85
   2  38   2    9.33    1.29
   3  37   1   21.73    1.62
  -3 -37  -1   21.73    1.62
  -4 -36   0    0.61    0.54
   4  36   0    0.13    0.50
   5  35  -1    4.20    0.91
  -5 -35   1    2.59    0.79
  -6 -34   2    4.71    0.98
   6  34  -2    4.75    1.00
  -7 -33   3    2.88    0.85
   7  33  -3    3.07    0.93
  -8 -32   4    4.26    1.05
   8  32  -4    6.51    1.19
  -2  40   4    9.37    1.54
  -1  39   3    2.45    0.84
   0  38   2   43.57    2.34
  -1 -37  -1    3.64    0.82
   1  37   1    3.70    0.85
  -2 -36   0    5.09    0.96
   2  36   0    7.86    1.20
   3  35  -1    6.00    1.07
  -3 -35   1    4.94    0.96
  -4 -34   2    2.48    0.77
   4  34  -2    2.48    0.77
  -5 -33   3   14.58    1.69
   5  33  -3   17.26    1.73
   6  32  -4    2.08    0.78
  -6 -32   4    2.30    0.79
  -7 -31   5    0.90    0.61
   7  31  -5    0.57    0.46
   4 -40  -4    1.42    0.84
  -4  40   4    1.56    0.82
   3 -39  -3    1.68    0.65
  -3  39   3    1.47    0.69
  -2  38   2   10.76    1.47
  -1  37   1    3.97    0.94
   0  36   0    1.08    0.52
   0 -36   0    0.89    0.49
   1  35  -1   13.90    1.50
  -1 -35   1   13.02    1.39
  -2 -34   2   52.33    2.51
   2  34  -2   53.35    2.55
   3  33  -3   12.47    1.50
  -3 -33   3   13.23    1.58
   4  32  -4    0.92    0.55
  -4 -32   4    0.98    0.54
  -5 -31   5    2.46    0.83
   5  31  -5    1.28    0.71
  -5  39   3    6.12    1.24
   5 -39  -3    8.26    1.37
   4 -38  -2    0.61    0.59
  -4  38   2    0.62    0.52
  -3  37   1   22.85    1.78
  -2  36   0    6.85    1.13
   1 -35   1   13.05    1.33
  -1  35  -1   12.27    1.44
   0 -34   2   63.62    2.70
   0  34  -2   59.33    2.64
  -1 -33   3    2.96    0.86
   1  33  -3    2.65    0.76
  -2 -32   4   12.27    1.62
   2  32  -4   12.73    1.51
   3  31  -5    4.89    1.00
  -3 -31   5    5.51    1.19
   4  30  -6    0.42    0.47
  -7  39   3    2.72    0.91
   7 -39  -3    3.46    0.96
  -6  38   2    0.32    0.56
   6 -38  -2    0.76    0.58
  -5  37   1   11.67    1.51
  -4  36   0   -0.38    0.45
   3 -35   1    4.63    0.81
  -3  35  -1    2.57    0.74
   2 -34   2   56.67    2.48
  -2  34  -2   57.66    2.62
  -1  33  -3    3.27    0.81
   1 -33   3    2.51    0.72
   0  32  -4   16.38    1.57
   0 -32   4   19.57    1.90
   1  31  -5    6.43    1.14
  -1 -31   5    6.00    1.19
  -2 -30   6    4.87    1.11
   8 -38  -2   15.60    1.67
  -8  38   2   13.78    1.70
  -7  37   1    3.21    0.86
   7 -37  -1    3.92    0.93
  -6  36   0    0.38    0.50
  -5  35  -1    3.16    0.87
  -4  34  -2    1.85    0.71
   4 -34   2    0.22    0.49
   3 -33   3   14.07    1.55
  -3  33  -3   12.84    1.44
  -2  32  -4   14.29    1.48
   2 -32   4   13.28    1.64
   1 -31   5    5.00    1.17
   0 -30   6    1.13    0.68
  10 -38  -2    2.05    0.79
   9 -37  -1    0.52    0.54
  -9  37   1    0.34    0.53
  -8  36   0    0.45    0.45
   8 -36   0    1.52    0.65
  -7  35  -1    1.80    0.66
  -6  34  -2    5.28    1.08
  -5  33  -3   18.34    1.62
   5 -33   3   20.30    1.58
   4 -32   4    1.73    0.63
   3 -31   5    4.67    1.14
   2 -30   6    3.76    1.03
  11 -37  -1    2.81    0.86
 -11  37   1    4.19    0.96
 -10  36   0    2.14    0.77
  10 -36   0    2.58    0.85
  -9  35  -1    3.96    0.94
   9 -35   1    3.27    0.86
  -8  34  -2    5.44    1.02
  -6  32  -4    2.49    0.84
  -5  31  -5    2.05    0.78
 -12  36   0    0.00    0.48
  12 -36   0    0.99    0.69
 -11  35  -1    0.93    0.57
  11 -35   1    0.36    0.57
  10 -34   2   11.08    1.41
  -7  31  -5    0.38    0.51
  12 -34   2    2.47    0.75
  -9  31  -5    0.63    0.72
  -7 -41  -3    8.25    1.42
  -8 -40  -2   -0.62    0.49
  -9 -39  -1    2.46    0.90
  10  38   0    1.91    0.82
 -10 -38   0    2.44    0.71
  11  37  -1    1.68    0.79
  -6 -40  -2    6.06    1.16
  -7 -39  -1    1.50    0.69
   7  39   1    1.96    0.72
  -8 -38   0    0.81    0.55
   8  38   0   -0.56    0.47
  -9 -37   1   -0.16    0.42
   9  37  -1    0.27    0.53
 -10 -36   2    0.55    0.59
  10  36  -2    0.94    0.64
   4  40   2   14.87    1.60
  -4 -40  -2   15.24    1.66
  -5 -39  -1    3.07    0.80
   5  39   1    2.61    0.74
   6  38   0   -0.10    0.51
  -6 -38   0   -0.21    0.46
  -7 -37   1    3.21    0.94
   7  37  -1    2.83    0.85
   8  36  -2    0.10    0.58
  -8 -36   2    0.79    0.57
   9  35  -3    1.01    0.66
  -9 -35   3    0.49    0.48
   1  41   3    0.89    0.62
   2  40   2    2.69    0.73
   3  39   1    8.73    1.27
  -3 -39  -1   10.76    1.38
   4  38   0    0.40    0.44
  -4 -38   0   -0.37    0.44
  -5 -37   1   10.89    1.44
   5  37  -1   10.44    1.39
  -6 -36   2    8.46    1.33
   6  36  -2    7.06    1.21
  -7 -35   3    1.53    0.74
   7  35  -3    3.72    0.92
   8  34  -4    0.35    0.47
  -8 -34   4    1.67    0.66
  -2  42   4    0.29    0.67
  -1  41   3    1.60    0.72
   0  40   2   -0.27    0.39
   1  39   1   13.64    1.53
  -2 -38   0    1.94    0.70
   2  38   0    0.56    0.51
  -3 -37   1   20.85    1.63
   3  37  -1   21.87    1.70
  -4 -36   2   10.48    1.42
   4  36  -2   13.87    1.58
  -5 -35   3   -1.16    0.38
   5  35  -3    1.25    0.62
   6  34  -4   11.83    1.64
  -6 -34   4   11.66    1.70
   4 -42  -4   36.71    2.37
  -3  41   3   10.48    1.57
  -2  40   2    3.18    0.84
  -1  39   1   10.15    1.42
   0 -38   0    0.96    0.52
   0  38   0    0.52    0.48
  -1 -37   1    4.08    0.90
   1  37  -1    2.71    0.80
   2  36  -2    6.64    1.16
  -2 -36   2    8.66    1.31
   3  35  -3    5.70    1.06
  -3 -35   3    8.11    1.28
   4  34  -4   12.38    1.59
  -4 -34   4   13.00    1.73
   5  33  -5    2.91    0.87
  -5 -33   5    2.52    0.79
   5 -41  -3    1.54    0.73
  -5  41   3    1.06    0.66
  -4  40   2   20.58    1.98
  -3  39   1    8.10    1.27
  -2  38   0    1.41    0.65
   1 -37   1    4.09    0.84
  -1  37  -1    4.24    1.01
   0 -36   2    0.53    0.48
   0  36  -2    0.21    0.53
   1  35  -3    1.03    0.59
  -1 -35   3    1.62    0.61
   2  34  -4   12.53    1.51
  -2 -34   4   11.35    1.57
  -3 -33   5    8.87    1.47
   3  33  -5    9.42    1.40
   4  32  -6    1.27    0.64
   7 -41  -3    5.32    1.14
   6 -40  -2    8.10    1.29
  -6  40   2    4.99    1.10
  -5  39   1    2.48    0.76
  -4  38   0    0.11    0.50
  -3  37  -1   22.47    1.89
  -2  36  -2    7.46    1.21
   2 -36   2    7.65    1.13
  -1  35  -3    2.13    0.71
   1 -35   3    1.59    0.60
   0  34  -4   -0.15    0.46
   0 -34   4   -0.60    0.40
   1  33  -5    1.28    0.57
  -1 -33   5    0.54    0.54
   8 -40  -2    0.10    0.57
  -8  40   2    0.35    0.47
   7 -39  -1    0.96    0.62
  -7  39   1    1.62    0.68
  -6  38   0   -0.05    0.49
  -5  37  -1   14.82    1.63
  -4  36  -2   12.71    1.52
   4 -36   2   12.47    1.37
  -3  35  -3    5.05    1.05
   3 -35   3    7.20    1.13
  -2  34  -4   12.47    1.45
   2 -34   4   12.49    1.61
   1 -33   5   -0.42    0.46
  -9  39   1    3.82    0.90
   9 -39  -1    3.70    0.90
  -8  38   0    0.38    0.51
  -7  37  -1    3.15    0.83
  -6  36  -2    7.41    1.21
   5 -35   3   -0.03    0.50
  -5  35  -3   -0.25    0.47
   4 -34   4   12.43    1.57
   3 -33   5    9.72    1.51
 -10  38   0    2.10    0.65
  10 -38   0    1.70    0.67
  -9  37  -1   -0.07    0.56
  -8  36  -2    0.11    0.47
   6 -34   4    9.17    1.42
   5 -33   5    2.92    0.82
 -11  37  -1    3.67    0.84
  11 -37   1    2.71    0.85
  -7  33  -5    0.55    0.69
  10  40   0    0.32    0.67
  -6 -42  -2    5.12    1.10
  -7 -41  -1    7.37    1.30
   7  41   1    6.94    1.23
   8  40   0   -0.23    0.50
  -8 -40   0   -0.37    0.44
  -9 -39   1    4.68    0.99
   9  39  -1    3.05    0.92
  -4 -42  -2   -1.12    0.43
   4  42   2   -0.04    0.52
   5  41   1    1.85    0.73
  -5 -41  -1    2.79    0.88
  -6 -40   0   -1.06    0.39
   6  40   0    0.74    0.51
   7  39  -1    3.10    0.93
  -7 -39   1    3.12    0.90
   8  38  -2   13.12    1.74
  -8 -38   2   14.43    1.84
   1  43   3    9.31    1.38
   2  42   2    2.73    0.81
  -3 -41  -1    2.78    0.81
   3  41   1    5.00    1.05
   4  40   0    1.53    0.61
  -4 -40   0    1.01    0.58
   5  39  -1    3.56    0.86
  -5 -39   1    2.52    0.82
   6  38  -2    0.45    0.63
  -6 -38   2    0.57    0.46
   7  37  -3   -0.08    0.43
  -7 -37   3    0.37    0.46
  -1  43   3   10.85    1.55
   0  42   2    1.29    0.65
   1  41   1   11.79    1.52
   2  40   0    4.93    1.03
  -2 -40   0    4.45    0.98
   3  39  -1    8.47    1.30
  -3 -39   1    8.37    1.24
  -4 -38   2    1.19    0.52
   4  38  -2    0.03    0.42
  -5 -37   3    5.59    1.16
   5  37  -3    4.14    0.94
   6  36  -4    0.98    0.56
  -6 -36   4   -0.04    0.53
  -3  43   3   11.17    1.71
  -2  42   2    2.29    0.80
  -1  41   1   12.30    1.59
   0  40   0    5.01    1.04
   0 -40   0    6.75    1.10
  -1 -39   1   10.40    1.40
   1  39  -1    8.13    1.28
   2  38  -2   11.64    1.54
  -2 -38   2    6.76    1.14
   3  37  -3   14.36    1.63
  -3 -37   3   15.04    1.73
   4  36  -4    0.28    0.51
  -4 -36   4   -0.27    0.39
   5  35  -5    3.47    0.83
  -4  42   2    0.72    0.63
  -3  41   1    3.85    0.99
  -2  40   0    4.26    1.00
   1 -39   1   10.60    1.32
  -1  39  -1    9.65    1.40
   0  38  -2   38.39    2.22
   0 -38   2   34.76    2.09
   1  37  -3    1.10    0.61
  -1 -37   3    0.17    0.46
   2  36  -4    2.02    0.72
  -2 -36   4    2.95    0.88
   3  35  -5   10.52    1.54
  -3 -35   5   11.49    1.67
  -6  42   2    5.78    1.19
  -5  41   1    2.72    0.83
  -4  40   0    0.38    0.53
  -3  39  -1    7.96    1.29
   2 -38   2   10.43    1.35
  -2  38  -2    9.67    1.39
   1 -37   3    1.51    0.51
  -1  37  -3    2.14    0.73
   0  36  -4   36.64    2.21
   0 -36   4   37.32    2.40
   1  35  -5    6.72    1.18
  -1 -35   5    7.58    1.29
   8 -42  -2    1.90    0.73
  -7  41   1    6.44    1.19
  -6  40   0   -0.31    0.48
  -5  39  -1    1.55    0.73
  -4  38  -2    0.99    0.62
   3 -37   3   15.33    1.62
  -3  37  -3   14.33    1.60
  -2  36  -4    2.52    0.73
   2 -36   4    1.51    0.70
   1 -35   5    9.49    1.48
   9 -41  -1   -0.14    0.55
  -8  40   0    0.10    0.45
  -7  39  -1    1.79    0.73
  -6  38  -2    0.18    0.46
   5 -37   3    6.50    1.08
  -5  37  -3    5.52    1.05
   4 -36   4    0.07    0.50
   3 -35   5    9.95    1.51
 -10  40   0    1.49    0.59
  -9  39  -1    4.70    1.04
  -8  38  -2   13.83    1.65
   6 -36   4    1.34    0.68
   5 -35   5    5.43    1.13
 -11  39  -1    0.16    0.51
  -6 -44  -2    2.89    0.87
  -7 -43  -1    0.50    0.56
   7  43   1    2.42    0.84
  -8 -42   0    0.63    0.47
   8  42   0    0.02    0.55
   9  41  -1    0.23    0.63
   4  44   2   10.02    1.42
   5  43   1    1.87    0.82
  -5 -43  -1    1.57    0.77
  -6 -42   0   -0.65    0.45
   6  42   0   -0.07    0.50
   7  41  -1    6.16    1.19
  -7 -41   1    6.86    1.23
   8  40  -2   -0.12    0.51
  -8 -40   2    0.61    0.56
   1  45   3    0.57    0.62
   2  44   2    0.00    0.54
   3  43   1    5.82    1.18
  -3 -43  -1    7.71    1.25
  -4 -42   0    6.96    1.23
   4  42   0    8.51    1.37
  -5 -41   1    2.92    0.85
   5  41  -1    3.03    0.89
   6  40  -2    6.37    1.24
  -6 -40   2    5.28    1.13
  -7 -39   3    2.88    0.80
   7  39  -3    5.60    1.09
  -1  45   3    1.13    0.62
   0  44   2    0.33    0.54
   1  43   1    4.57    1.06
  -2 -42   0    3.66    0.91
   2  42   0    2.54    0.87
   3  41  -1    4.00    1.01
  -3 -41   1    3.00    0.80
   4  40  -2   15.91    1.80
  -4 -40   2   14.09    1.70
  -5 -39   3    6.55    1.21
   5  39  -3    6.70    1.22
  -2  44   2    1.70    0.69
  -1  43   1    3.55    0.93
   0  42   0    1.07    0.58
   1  41  -1   10.24    1.49
  -1 -41   1   13.92    1.54
  -2 -40   2    4.59    1.03
   2  40  -2    3.89    0.96
   3  39  -3    1.66    0.69
  -3 -39   3    0.98    0.67
   4  38  -4    8.51    1.43
  -4 -38   4    9.35    1.39
  -4  44   2    7.20    1.29
  -3  43   1    8.35    1.39
  -2  42   0    1.21    0.65
  -1  41  -1   15.45    1.76
   1 -41   1   11.00    1.39
   0 -40   2   -0.63    0.35
   0  40  -2    0.57    0.51
  -1 -39   3    3.63    0.94
   1  39  -3    3.24    0.87
  -2 -38   4   11.22    1.59
   2  38  -4   10.07    1.48
   3  37  -5   11.58    1.57
  -5  43   1    4.19    0.96
  -4  42   0    8.26    1.37
  -3  41  -1    5.60    1.10
   2 -40   2    4.81    0.93
  -2  40  -2    1.73    0.76
   1 -39   3    2.35    0.71
  -1  39  -3    2.37    0.86
   0  38  -4    0.72    0.57
   0 -38   4    0.10    0.43
   1  37  -5    2.07    0.69
  -7  43   1    1.99    0.77
  -6  42   0    0.56    0.56
  -5  41  -1    1.78    0.78
  -4  40  -2   16.71    1.83
  -3  39  -3    1.41    0.69
   3 -39   3    0.76    0.60
  -2  38  -4   11.27    1.48
   2 -38   4    8.84    1.40
   1 -37   5    0.96    0.66
  -8  42   0    0.36    0.54
  -7  41  -1    6.28    1.22
  -6  40  -2    6.32    1.19
  -5  39  -3    7.15    1.26
   4 -38   4   14.22    1.74
  -9  41  -1   -0.37    0.51
  -8  40  -2    0.94    0.68
   7  45   1   21.04    2.03
   8  44   0    4.81    1.16
   4  46   2    0.96    0.67
   5  45   1    4.03    0.96
  -5 -45  -1    2.01    0.77
   6  44   0    7.72    1.33
  -6 -44   0    8.20    1.33
  -7 -43   1    2.29    0.77
   7  43  -1    1.03    0.70
   2  46   2    4.14    1.06
   3  45   1    7.97    1.34
   4  44   0    1.36    0.67
  -4 -44   0    0.27    0.55
   5  43  -1    4.53    1.08
  -5 -43   1    2.58    0.86
   6  42  -2    5.30    1.23
  -6 -42   2    7.05    1.26
   0  46   2    4.45    1.05
   1  45   1   19.06    1.97
   2  44   0    9.04    1.44
  -2 -44   0    9.02    1.34
  -3 -43   1    5.19    1.06
   3  43  -1    7.46    1.29
  -4 -42   2    1.47    0.65
   4  42  -2    0.56    0.57
  -5 -41   3    2.18    0.80
   5  41  -3    1.24    0.63
  -2  46   2    5.42    1.18
  -1  45   1   19.64    2.01
   0  44   0   35.15    2.34
  -1 -43   1    3.61    0.92
   1  43  -1    3.59    0.99
  -2 -42   2    2.88    0.85
   2  42  -2    1.92    0.81
  -3 -41   3    9.45    1.42
   3  41  -3    9.16    1.37
   4  40  -4    2.45    0.79
  -3  45   1    9.42    1.51
  -2  44   0    8.07    1.39
  -1  43  -1    2.72    0.86
   0  42  -2    0.72    0.59
   0 -42   2    1.34    0.63
   1  41  -3    1.58    0.72
  -1 -41   3    3.05    0.85
  -2 -40   4    7.78    1.33
   2  40  -4   10.64    1.57
  -5  45   1    3.98    1.10
  -4  44   0    0.83    0.56
  -3  43  -1    4.50    1.07
   2 -42   2    2.09    0.67
  -2  42  -2    1.96    0.77
  -1  41  -3    1.72    0.75
   1 -41   3    1.72    0.70
   0 -40   4   16.74    1.94
   0  40  -4   19.29    1.94
   1  39  -5    8.59    1.31
  -6  44   0    7.57    1.35
  -5  43  -1    2.62    0.84
  -4  42  -2    0.29    0.58
   3 -41   3   10.65    1.45
  -3  41  -3   11.88    1.52
  -2  40  -4    9.42    1.41
   2 -40   4    8.52    1.35
  -7  43  -1   -0.61    0.56
  -6  42  -2    7.40    1.26
  -5  41  -3    2.12    0.77
   4 -40   4    0.89    0.61
  -8  42  -2    0.41    0.53
  -5 -47  -1   15.40    1.81
   5  47   1   12.66    1.75
  -6 -46   0   -0.71    0.48
   3  47   1   29.09    2.20
   4  46   0  120.03    4.44
  -4 -46   0  123.82    4.44
   5  45  -1    3.60    0.99
  -5 -45   1    3.15    0.97
   1  47   1    8.41    1.45
   2  46   0    2.23    0.86
   3  45  -1    8.20    1.42
  -3 -45   1    7.70    1.34
   4  44  -2    9.39    1.51
  -4 -44   2    9.51    1.44
  -1  47   1    7.65    1.30
   0  46   0    0.31    0.63
   1  45  -1   15.79    1.85
  -1 -45   1   16.11    1.70
   2  44  -2    0.57    0.51
  -2 -44   2    1.81    0.66
   3  43  -3   10.91    1.53
  -3 -43   3   10.74    1.54
  -2  46   0    1.42    0.73
  -1  45  -1   16.91    1.91
   0  44  -2    0.20    0.52
   0 -44   2    0.41    0.49
   1  43  -3    8.95    1.40
  -1 -43   3    9.13    1.40
  -4  46   0  133.69    4.87
  -3  45  -1    9.76    1.46
  -2  44  -2    1.25    0.69
  -1  43  -3    6.62    1.24
   1 -43   3    9.00    1.45
   0  42  -4   -0.10    0.49
   0 -42   4   -0.01    0.51
  -5  45  -1    5.20    1.05
  -4  44  -2   10.26    1.53
  -3  43  -3   10.91    1.55
   3 -43   3   11.77    1.48
  -2  42  -4    0.08    0.48
   2 -42   4    0.56    0.49
  -6  44  -2    2.15    0.85
  -5  43  -3    5.06    1.07
   4 -42   4   32.35    2.25
  -4 -48   0    4.29    0.98
  -3 -47   1   33.22    2.26
   1  47  -1    7.60    1.38
  -2 -46   2    4.95    1.03
  -1  47  -1    9.73    1.57
   0  46  -2    6.46    1.26
   0 -46   2    4.90    1.03
  -1 -45   3    1.43    0.60
  -2  46  -2    7.57    1.36
   1 -45   3    0.17    0.47
  -1  45  -3   -0.54    0.45
  -4  46  -2    0.09    0.60
  -3  45  -3    1.07    0.68
   0   0   0    0.00    0.00
;
_shelx_hkl_checksum     47264
_shelx_res_checksum     63883
_shelxl_version_number         .2013
_iucr_refine_instructions_details
;
TITL (7a) in Fdd2
CELL 0.71073  13.7428  38.3025   6.2686  90.000  90.000  90.000
ZERR  16.00   0.0030   0.0071   0.0011   0.000   0.000   0.000
LATT -4
SYMM -X, -Y, Z
SYMM 0.25+X, 0.25-Y, 0.25+Z
SYMM 0.25-X, 0.25+Y, 0.25+Z
SFAC C  H  N  O
UNIT 128 176 16 48
L.S. 20
ACTA 52
BOND $H
FMAP 2
PLAN 10
sadi 0.01 O1 C7 O1a C7
sadi 0.01 O2 C7 O2a C7
sadi 0.01 O1 O2 O1a O2a
SADI 0.01 N1 H1a N1 H1b N1 H1C
SADI 0.01 C8 H1a C8 H1b C8 H1C
SADI 0.01 H1aH1b H1b H1C  H1c H1a
FLAT 0.01 C1 C7 O1 O2
FLAT 0.01 C1 C7 O1A O2A
EADP O1 O1a
EADP O2 O2a
EADP O1wa o1wb O1WC
HTAB
TEMP 24
REM Instructions for potential hydrogen bonds
HTAB C8 O1WC
EQIV $1 x, y, z+1
HTAB C8 O1WB_$1
EQIV $2 x-1/4, -y+7/4, z-3/4
HTAB N1 O2_$2
EQIV $3 -x+5/4, y-1/4, z-1/4
HTAB N1 O1_$3
HTAB N1 O2_$3
EQIV $4 x-1/4, -y+7/4, z+1/4
HTAB N1 O1_$4
WGHT    0.083900    1.177000
FVAR       0.21779   0.91184
PART   1
O1    4    0.680052    0.960388    0.900934    21.00000    0.08795    0.03142 =
         0.06901   -0.00406    0.00925   -0.00192
O2    4    0.689893    0.944394    1.242881    21.00000    0.10694    0.05528 =
         0.06551   -0.01947   -0.00255   -0.01436
PART   2
O1A   4    0.640865    0.961504    0.946312   -21.00000    0.08795    0.03142 =
         0.06901   -0.00406    0.00925   -0.00192
O2A   4    0.735611    0.941338    1.209825   -21.00000    0.10694    0.05528 =
         0.06551   -0.01947   -0.00255   -0.01436
PART   0
C1    1    0.678983    0.899666    0.981015    11.00000    0.05117    0.03335 =
         0.05372   -0.00367    0.00235   -0.00390
C2    1    0.691912    0.873990    1.132578    11.00000    0.07842    0.04257 =
         0.05264   -0.00230   -0.00543   -0.00710
AFIX  43
H2    2    0.703327    0.880189    1.273821    11.00000   -1.20000
AFIX   0
C3    1    0.688053    0.839122    1.076419    11.00000    0.08431    0.03789 =
         0.06377    0.00758   -0.00362   -0.00310
AFIX  43
H3    2    0.697393    0.822064    1.179990    11.00000   -1.20000
AFIX   0
C4    1    0.670513    0.829436    0.868612    11.00000    0.05273    0.02961 =
         0.06967   -0.00556    0.00820   -0.00051
C5    1    0.656997    0.855027    0.717250    11.00000    0.08291    0.04112 =
         0.05109   -0.01026    0.00327   -0.00503
AFIX  43
H5    2    0.644895    0.848759    0.576397    11.00000   -1.20000
AFIX   0
C6    1    0.661244    0.890128    0.772685    11.00000    0.07567    0.03182 =
         0.05381   -0.00017   -0.00401   -0.00015
AFIX  43
H6    2    0.652104    0.907192    0.669065    11.00000   -1.20000
AFIX   0
C7    1    0.683725    0.937529    1.046521    11.00000    0.06389    0.03724 =
         0.06256   -0.01125    0.00248   -0.00616
C8    1    0.666524    0.791044    0.806928    11.00000    0.07104    0.03203 =
         0.09290   -0.01076    0.00907    0.00353
AFIX  23
H8A   2    0.695571    0.787963    0.667162    11.00000   -1.20000
H8B   2    0.703975    0.777464    0.908507    11.00000   -1.20000
AFIX   0
N1    3    0.565527    0.778226    0.803015    11.00000    0.07770    0.03029 =
         0.06482   -0.00325   -0.00150   -0.00392
H1A   2    0.523516    0.790731    0.682041    11.00000    0.13058
H1B   2    0.563582    0.750649    0.776077    11.00000    0.11943
H1C   2    0.529372    0.782980    0.950817    11.00000    0.15706
PART   3
O1WA  4    0.666492    0.732763    0.287215    10.50000    0.10248    0.08597 =
         0.11029   -0.00915    0.01313   -0.02766
PART   4
O1WB  4    0.643838    0.748793    0.243511    10.35000    0.10248    0.08597 =
         0.11029   -0.00915    0.01313   -0.02766
PART   5
O1WC  4    0.646522    0.755248    0.323304    10.15000    0.10248    0.08597 =
         0.11029   -0.00915    0.01313   -0.02766
PART   0
HKLF 4
REM  (7a) in Fdd2
REM R1 =  0.0464 for    1555 Fo > 4sig(Fo)  and  0.0541 for all    1827 data
REM    134 parameters refined using     13 restraints
END
WGHT      0.0808      0.9994
REM Instructions for potential hydrogen bonds
HTAB C8 O1WC
HTAB C8 O1WB_$1
HTAB N1 O2_$2
HTAB N1 O2A_$2
HTAB N1 O1_$3
HTAB N1 O2_$3
HTAB N1 O1A_$3
HTAB N1 O2A_$3
HTAB N1 O1_$4
HTAB N1 O1A_$4
REM Highest difference peak  0.214,  deepest hole -0.178,  1-sigma level  0.042
Q1    1   0.5782  0.7633  0.9101  11.00000  0.05    0.21
Q2    1   0.6332  0.7205  0.1866  11.00000  0.05    0.18
Q3    1   0.6389  0.7191  0.4092  11.00000  0.05    0.18
Q4    1   0.7367  0.9616  0.9822  11.00000  0.05    0.17
Q5    1   0.7511  0.9460  1.1770  11.00000  0.05    0.15
Q6    1   0.6905  0.7164  0.3325  11.00000  0.05    0.15
Q7    1   0.6527  0.7878  0.5766  11.00000  0.05    0.14
Q8    1   0.5218  0.7843  0.8707  11.00000  0.05    0.14
Q9    1   0.7164  0.7445  0.3022  11.00000  0.05    0.14
Q10   1   0.6601  0.8080  0.8428  11.00000  0.05    0.12
;
data_global
_journal_data_validation_number     ?
_journal_date_recd_electronic     2014-09-25
_journal_date_accepted     2014-10-17
_journal_name_full     'Acta Crystallographica, Section E'
_journal_year     2014
_journal_volume     70
_journal_issue     11
_journal_page_first     385
_journal_page_last     388
_journal_paper_category     GO
_journal_paper_doi     10.1107/S1600536814022831
_journal_coeditor_code     SJ5430
_publ_contact_author_name
;
Ana Mar\'ia Atria
;
_publ_contact_author_address
;
Facultad de Ciencias Qu\'imicas y Farmac\'euticas
Universidad de Chile
Casilla 233
Santiago
Chile
;
_publ_contact_author_email     'aatria@ciq.uchile.cl'
_publ_contact_author_fax     ?
_publ_contact_author_phone     ?
_publ_section_title
;
Crystal structure of zwitterionic 4-(ammoniomethyl)benzoate: a simple molecule
giving rise to a complex supramolecular structure.
;
_publ_section_title_footnote     .
loop_
    _publ_author_name
    _publ_author_footnote
    _publ_author_address
    "Atria, Ana Mar\'ia" .
;
Facultad de Ciencias Qu\'imicas y Farmac\'euticas
Universidad de Chile
Casilla 233
Santiago
Chile
;
    'Garland, Maria Teresa' .
;
Departamento de F\'isica
Facultad de Ciencias F\'isicas y Matem\'aticas
Universidad de Chile
Santiago de Chile, Chile
;
    'Baggio, Ricardo' .
;
Departamento de F\'isica, Centro At\'omico Constituyentes
Comisi\'on Nacional de Energ\'ia At\'omica
Buenos Aires, Argentina
;
_publ_section_synopsis
;In the crystal structure, N---H...O hydrogen bonds together
with \p--\p stacking of the benzene rings result in a strongly linked, compact
three-dimensional structure.
;
