# Supplementary material for: Crystal structure of zwitterionic 4-(ammonio­methyl)­benzoate: a simple mol­ecule giving rise to a complex supra­molecular structure
Source: Acta Crystallogr Sect E Struct Rep Online. 2014 Oct 24;70(Pt 11):385–8. doi: 10.1107/S1600536814022831 (PMC4257293; doi:10.1107/S1600536814022831)
Supplement: Supplementary file 2 [file e-70-00385-Isup2.hkl]

#
# h,k,l, Fc-squared, Fo-squared, sigma(Fo-squared), status flag
#
data_I
_shelx_title ' (7a) in Fdd2'
_shelx_refln_list_code          4
_shelx_F_calc_maximum      470.31
_exptl_crystal_F_000      1440.00
_reflns_d_resolution_high  0.7590

loop_
 _space_group_symop_operation_xyz
 'x, y, z'
 '-x, -y, z'
 'x+1/4, -y+1/4, z+1/4'
 '-x+1/4, y+1/4, z+1/4'
 'x, y+1/2, z+1/2'
 '-x, -y+1/2, z+1/2'
 'x+1/4, -y+3/4, z+3/4'
 '-x+1/4, y+3/4, z+3/4'
 'x+1/2, y, z+1/2'
 '-x+1/2, -y, z+1/2'
 'x+3/4, -y+1/4, z+3/4'
 '-x+3/4, y+1/4, z+3/4'
 'x+1/2, y+1/2, z'
 '-x+1/2, -y+1/2, z'
 'x+3/4, -y+3/4, z+1/4'
 '-x+3/4, y+3/4, z+1/4'

_cell_length_a    13.7428
_cell_length_b    38.3025
_cell_length_c     6.2686
_cell_angle_alpha  90.000
_cell_angle_beta   90.000
_cell_angle_gamma  90.000

_shelx_F_squared_multiplier     1.000

loop_
 _refln_index_h
 _refln_index_k
 _refln_index_l
 _refln_F_squared_calc
 _refln_F_squared_meas
 _refln_F_squared_sigma
 _refln_observed_status
   2   2  -8          9.22         52.05        11.55 o
   0   4  -8        109.35        192.48        29.51 o
   2   4  -8         40.02         52.86        11.53 o
   0   8  -8         16.97         24.45        14.34 o
   2  10  -8          2.70         -4.01        13.49 o
   1   1  -7         11.35          8.14         6.01 o
   3   1  -7         12.30         26.97        10.44 o
   5   1  -7         27.70         41.40         8.62 o
   7   1  -7         23.01         69.19        11.92 o
   1   3  -7         22.29         20.44         7.04 o
   3   3  -7        138.56        155.09        15.33 o
   5   3  -7         27.80         65.05        12.74 o
   7   3  -7         12.04         14.75         8.19 o
   1   5  -7         91.82         77.21        16.63 o
   3   5  -7         43.40         47.90         9.42 o
   5   5  -7         19.28         18.77         7.46 o
   7   5  -7         39.01         39.94         9.32 o
   1   7  -7          5.75         22.42         7.45 o
   3   7  -7        115.89         93.20        10.60 o
   5   7  -7         25.33         17.93         7.72 o
   7   7  -7         34.61         37.77        22.10 o
   9   7  -7         11.14         24.45        13.91 o
   1   9  -7         87.03         47.77        34.15 o
   3   9  -7         32.18         23.04         7.26 o
   5   9  -7         30.53         25.96         8.54 o
   7   9  -7         70.45         43.95        20.03 o
   1  11  -7         20.73         45.40        11.03 o
   3  11  -7         53.40         45.52         8.19 o
   5  11  -7          5.51         23.84         8.15 o
   7  11  -7         40.06         13.21        15.71 o
   1  13  -7         16.81         17.12         9.83 o
   3  13  -7         12.90         13.31         7.25 o
   5  13  -7          2.16         -6.27         6.27 o
   7  13  -7         30.88         16.94        15.92 o
   1  15  -7         36.78         53.13         9.80 o
   3  15  -7         40.96         58.55        14.44 o
   5  15  -7         53.88         65.84         9.90 o
   1  17  -7         44.14         33.03         8.28 o
   3  17  -7          4.47          8.15        11.17 o
   5  17  -7          5.50         -2.14        32.36 o
   1  19  -7         34.73         51.10        19.99 o
   3  19  -7         45.79         43.20        12.97 o
   5  19  -7          1.48         -4.64        10.33 o
   1  21  -7         39.42         45.63        16.23 o
   2   0  -6        415.40        341.88        18.91 o
   6   0  -6        232.92        222.93        20.32 o
  10   0  -6         10.17          5.27        11.38 o
   0   2  -6        574.93        650.38        28.69 o
   2   2  -6        117.28        120.99         9.62 o
   4   2  -6          0.28         -1.64         4.93 o
   6   2  -6         27.95         27.05         6.75 o
   8   2  -6        140.67        176.16        15.76 o
  10   2  -6          0.75          1.96         8.22 o
   2   4  -6        185.97        153.67        12.17 o
   4   4  -6         87.39         88.60         7.83 o
   6   4  -6         59.31         68.45         8.78 o
   8   4  -6         35.28         46.07         8.06 o
  10   4  -6         70.84         83.58        14.91 o
   0   6  -6        694.23        699.16        30.33 o
   2   6  -6        155.12        149.10        17.24 o
   4   6  -6        126.80        118.86         9.69 o
   6   6  -6        201.81        177.04        13.47 o
   8   6  -6         90.22        118.63        11.60 o
  10   6  -6         42.58         45.57        13.94 o
   2   8  -6        492.24        460.25        18.57 o
   4   8  -6        699.15        700.23        19.18 o
   6   8  -6        231.11        259.72        16.18 o
   8   8  -6        191.23        202.79        14.88 o
  10   8  -6         91.96         94.68        14.58 o
   0  10  -6       2767.04       2646.20        53.22 o
   2  10  -6        464.80        467.41        18.29 o
   4  10  -6        166.46        158.99        12.77 o
   6  10  -6        216.87        210.37        14.73 o
   8  10  -6        400.14        468.85        21.76 o
  10  10  -6         92.58        110.08        11.09 o
   2  12  -6         36.18         21.22         6.71 o
   4  12  -6       1064.66       1081.24        31.14 o
   6  12  -6         43.93         37.07         7.20 o
   8  12  -6        124.46        135.81        12.57 o
  10  12  -6          1.46          5.78         5.55 o
   0  14  -6         44.49         42.87        10.62 o
   2  14  -6         56.02         63.24        10.13 o
   4  14  -6         40.71         46.80         9.49 o
   6  14  -6          4.59         -2.45         5.08 o
   8  14  -6         13.28         18.27         6.49 o
  10  14  -6          5.99          2.88         6.15 o
   2  16  -6         36.94         20.50         6.29 o
   4  16  -6        144.22        159.99        13.15 o
   6  16  -6         17.90         11.67         5.73 o
   8  16  -6          9.06         12.48         5.83 o
   0  18  -6        107.50        122.75        16.05 o
   2  18  -6         36.38         19.88        23.19 o
   4  18  -6         65.41         74.40         9.15 o
   6  18  -6          3.60         -4.46         6.88 o
   8  18  -6         14.44         10.28         7.97 o
   2  20  -6          5.54          7.20         7.80 o
   4  20  -6         56.96         78.60        11.59 o
   6  20  -6         38.81         38.62         7.86 o
   8  20  -6         65.43         72.85        10.13 o
   0  22  -6        142.45        124.60        16.84 o
   2  22  -6         74.55         71.26        19.61 o
   4  22  -6         38.15         36.47         7.06 o
   6  22  -6         16.22         10.69         6.30 o
   8  22  -6         30.03         10.62        11.91 o
   2  24  -6         21.33         24.71        12.65 o
   4  24  -6        136.77        132.30        17.76 o
   6  24  -6          8.82         -0.42         5.39 o
   8  24  -6         33.15         63.25        16.65 o
   0  26  -6        230.63        291.56        34.78 o
   2  26  -6          0.67          0.43         7.50 o
   4  26  -6         33.40         21.90         7.90 o
   6  26  -6         26.64         21.42         8.15 o
   2  28  -6         18.24         24.78        18.02 o
   4  28  -6        157.89        149.62        14.95 o
   6  28  -6         16.96         46.46        15.18 o
   0  30  -6         30.15         26.77        13.28 o
   2  30  -6         40.02         61.35        18.76 o
   4  30  -6         13.43          8.85         9.91 o
   4  32  -6          0.81         26.77        13.49 o
   1   1  -5         85.44         66.06         6.45 o
   3   1  -5        375.80        320.86         9.80 o
   5   1  -5        420.79        426.02        13.33 o
   7   1  -5         17.35         12.90         4.65 o
   9   1  -5          7.42         16.09         6.78 o
  11   1  -5         61.35         50.54        11.85 o
  13   1  -5         14.55         40.20        11.18 o
   1   3  -5        132.00        110.01         7.27 o
   3   3  -5        426.88        394.84        10.42 o
   5   3  -5        411.17        410.96        13.08 o
   7   3  -5         15.43         13.72         5.63 o
   9   3  -5         21.76         16.83         5.78 o
  11   3  -5         23.30         37.84         9.42 o
  13   3  -5         24.20         26.93         8.91 o
   1   5  -5       1069.28       1052.50        18.07 o
   3   5  -5        534.01        486.85        11.58 o
   5   5  -5        138.75        148.92         9.63 o
   7   5  -5         44.27         37.63         6.89 o
   9   5  -5        217.81        227.26        14.97 o
  11   5  -5         91.20         85.75         9.93 o
  13   5  -5          2.04         -5.14         7.48 o
   1   7  -5        218.05        174.48         9.09 o
   3   7  -5       1357.87       1367.16        20.97 o
   5   7  -5       1382.67       1495.61        29.08 o
   7   7  -5        544.56        538.98        21.67 o
   9   7  -5          7.39          3.24         5.33 o
  11   7  -5          2.00         10.07         5.85 o
  13   7  -5         88.52         72.14        14.59 o
   1   9  -5       3557.35       3722.62        38.34 o
   3   9  -5       1914.27       1912.62        28.51 o
   5   9  -5        196.63        171.44        16.75 o
   7   9  -5        333.09        367.77        17.67 o
   9   9  -5        791.64        885.05        25.25 o
  11   9  -5        295.94        328.41        21.79 o
  13   9  -5          3.81          3.68         9.21 o
   1  11  -5       1762.63       1602.34        21.51 o
   3  11  -5        811.74        782.53        18.51 o
   5  11  -5        943.97        990.58        32.57 o
   7  11  -5       1071.39       1226.10        28.49 o
   9  11  -5         96.10         92.88        12.88 o
  11  11  -5        104.95        104.03        14.73 o
  13  11  -5         48.39         33.19        10.79 o
   1  13  -5        159.18        115.53         8.04 o
   3  13  -5        286.19        225.63        11.97 o
   5  13  -5         37.97         32.97         6.55 o
   7  13  -5        240.29        229.47        15.20 o
   9  13  -5         22.07         36.35         8.12 o
  11  13  -5          7.88          5.24         5.88 o
  13  13  -5          6.66         21.53         9.28 o
   1  15  -5        100.63         92.92         7.29 o
   3  15  -5          1.20          1.13         4.31 o
   5  15  -5         72.27         37.84         6.96 o
   7  15  -5          2.27         -4.29         4.76 o
   9  15  -5          8.10          5.38         8.49 o
  11  15  -5          1.20          6.11         5.22 o
  13  15  -5          3.39         30.36        15.18 o
   1  17  -5         92.35         79.30         7.21 o
   3  17  -5         40.78         30.76         6.63 o
   5  17  -5         61.36         60.60         8.40 o
   7  17  -5          4.34         -7.88         7.88 o
   9  17  -5         47.85         53.88         8.63 o
  11  17  -5         11.85         16.40         5.98 o
  13  17  -5          3.37         12.23        14.55 o
   1  19  -5        785.83        678.13        32.84 o
   3  19  -5        115.91        100.00        10.47 o
   5  19  -5        121.43        141.73        12.20 o
   7  19  -5        150.76        156.97        13.06 o
   9  19  -5        149.39        150.93        20.27 o
  11  19  -5         26.21         34.48         9.41 o
   1  21  -5        377.48        344.62        16.63 o
   3  21  -5        676.28        696.04        24.28 o
   5  21  -5        599.91        564.31        19.96 o
   7  21  -5        201.70        177.09        13.80 o
   9  21  -5        154.89        139.17        13.05 o
  11  21  -5        178.15        167.26        19.83 o
   1  23  -5         71.59         65.44         8.56 o
   3  23  -5        288.96        298.72        16.21 o
   5  23  -5        128.89        138.77        12.29 o
   7  23  -5        360.25        393.24        32.50 o
   9  23  -5         18.02         -2.79         5.51 o
   1  25  -5        480.28        441.54        18.67 o
   3  25  -5        194.49        204.12        14.20 o
   5  25  -5         68.31         86.03        10.09 o
   7  25  -5        276.63        294.49        18.23 o
   9  25  -5         10.20         17.33         5.83 o
   1  27  -5         16.47         20.20         6.97 o
   3  27  -5        413.62        397.89        23.52 o
   5  27  -5        155.94        155.23        13.11 o
   7  27  -5        142.78        143.60        13.22 o
   9  27  -5          6.91          2.09         6.10 o
   1  29  -5         90.34         73.13        14.06 o
   3  29  -5          6.15          8.77         6.44 o
   5  29  -5         30.29         36.47        10.28 o
   7  29  -5         16.64         13.12         6.72 o
   9  29  -5          2.53         10.33        13.91 o
   1  31  -5         99.83        114.08        12.65 o
   3  31  -5        104.47        102.52        15.53 o
   5  31  -5         45.30         37.98         7.58 o
   7  31  -5          2.42          0.30         8.25 o
   9  31  -5         13.73         13.28        15.18 o
   1  33  -5         17.59         13.63         6.72 o
   3  33  -5        150.98        177.88        21.19 o
   5  33  -5         50.45         40.00        20.66 o
   7  33  -5          2.73         -0.73        10.54 o
   1  35  -5        157.64        143.78        14.15 o
   3  35  -5        137.17        212.30        21.92 o
   5  35  -5         66.54         73.07        13.62 o
   1  37  -5         35.37         43.88         9.08 o
   3  37  -5        231.15        260.32        23.91 o
   1  39  -5        200.80        204.75        23.93 o
   0   0  -4       4230.54       4610.96        78.65 o
   4   0  -4        628.65        565.72        14.50 o
   8   0  -4        526.56        646.23        33.42 o
  12   0  -4         73.71         53.76        14.76 o
   2   2  -4        605.83        596.54        12.40 o
   4   2  -4        110.98        116.56         6.14 o
   6   2  -4        161.61        160.63         9.16 o
   8   2  -4        159.61        171.58        10.23 o
  10   2  -4        140.17        136.88         9.90 o
  12   2  -4         20.71         25.80         7.26 o
  14   2  -4         29.25         34.77        12.33 o
   0   4  -4        597.08        402.74        15.77 o
   2   4  -4       2362.14       2386.58        31.86 o
   4   4  -4        264.52        248.70         8.00 o
   6   4  -4        623.53        599.15        21.14 o
   8   4  -4         68.80         71.77         7.07 o
  10   4  -4        326.30        343.71        16.70 o
  12   4  -4        105.78         99.53        10.95 o
  14   4  -4          0.01         -1.63         7.26 o
   2   6  -4       1940.53       1992.22        22.19 o
   4   6  -4        415.69        355.11         8.87 o
   6   6  -4       1598.99       1619.82        27.61 o
   8   6  -4        608.43        701.29        19.94 o
  10   6  -4         76.29         69.82         8.95 o
  12   6  -4         24.98         13.17         5.93 o
  14   6  -4         94.07        104.38        10.90 o
   0   8  -4        108.55         86.24         7.58 o
   2   8  -4       2692.90       2778.77        27.41 o
   4   8  -4        784.31        799.27        17.21 o
   6   8  -4        234.31        233.44        16.38 o
   8   8  -4        192.05        204.00        14.76 o
  10   8  -4        506.20        510.38        27.36 o
  12   8  -4        142.93        138.27        12.26 o
  14   8  -4          8.13         14.59         6.34 o
   2  10  -4         27.00         34.00         3.70 o
   4  10  -4       3191.25       3079.98        37.34 o
   6  10  -4        186.04        173.76        11.96 o
   8  10  -4        182.56        162.15        11.83 o
  10  10  -4        152.77        143.18        11.97 o
  12  10  -4        246.40        247.95        15.96 o
  14  10  -4         64.26         56.98         8.33 o
   0  12  -4        450.89        472.16        18.38 o
   2  12  -4        221.33        231.62         8.29 o
   4  12  -4         40.35         31.75         5.42 o
   6  12  -4        557.13        525.25        17.04 o
   8  12  -4         49.70         36.89         7.04 o
  10  12  -4        149.67        138.26        14.27 o
  12  12  -4         59.55         59.06         8.52 o
  14  12  -4         49.81         62.77        10.54 o
   2  14  -4        122.96        156.40         7.45 o
   4  14  -4        493.81        440.95        14.87 o
   6  14  -4         50.04         45.96         6.99 o
   8  14  -4        158.94        150.28        12.96 o
  10  14  -4         75.67         76.64         9.12 o
  12  14  -4          4.87         11.02         5.81 o
  14  14  -4         31.96         33.91        15.39 o
   0  16  -4        226.79        217.30        11.17 o
   2  16  -4         41.73         32.85         4.59 o
   4  16  -4         14.42         21.42         5.28 o
   6  16  -4        135.09        129.60        10.65 o
   8  16  -4         13.29         19.22         5.95 o
  10  16  -4         17.19         17.79         6.38 o
  12  16  -4          1.87          0.94         5.64 o
   2  18  -4        334.83        319.16        13.07 o
   4  18  -4        592.52        542.93        18.01 o
   6  18  -4        367.62        338.54        16.25 o
   8  18  -4        137.02        130.35        11.64 o
  10  18  -4        102.22         78.12         9.77 o
  12  18  -4         20.05         15.67         7.10 o
   0  20  -4       5763.30       5536.08        64.05 o
   2  20  -4       5063.82       5194.83        43.26 o
   4  20  -4        280.37        280.81        14.67 o
   6  20  -4        381.02        346.59        16.85 o
   8  20  -4        735.68        624.68        27.26 o
  10  20  -4        570.16        617.54        21.71 o
  12  20  -4         90.03         97.57        12.96 o
   2  22  -4       2054.52       2092.11        26.86 o
   4  22  -4       5500.14       5322.65        58.36 o
   6  22  -4       1872.84       1939.89        35.50 o
   8  22  -4        329.00        342.74        18.11 o
  10  22  -4         25.90         24.18         9.04 o
  12  22  -4        252.27        284.18        23.50 o
   0  24  -4       6389.49       6115.78       176.56 o
   2  24  -4        174.98        181.48         9.68 o
   4  24  -4        171.17        197.34        16.71 o
   6  24  -4        113.95        112.80        10.85 o
   8  24  -4       1240.79       1328.17        31.15 o
  10  24  -4         19.49         27.91         8.09 o
  12  24  -4        126.46         92.34        21.29 o
   2  26  -4        225.54        190.48        10.13 o
   4  26  -4       1213.27       1259.01        28.11 o
   6  26  -4        110.21        118.82        12.32 o
   8  26  -4        142.15        156.28        13.20 o
  10  26  -4         71.75         76.83        11.72 o
   0  28  -4        240.73        193.98        18.33 o
   2  28  -4         55.15         32.06         6.68 o
   4  28  -4         55.22         50.39         7.82 o
   6  28  -4         77.04         64.09         8.78 o
   8  28  -4         12.50          9.06         6.21 o
  10  28  -4         10.58         11.04        10.85 o
   2  30  -4        187.91        170.50        12.26 o
   4  30  -4          4.22         -5.17         7.67 o
   6  30  -4        127.35        134.34        12.18 o
   8  30  -4         17.42         10.01         6.05 o
  10  30  -4         37.83         21.49         8.04 o
   0  32  -4        351.66        348.89        23.55 o
   2  32  -4        304.50        289.06        15.57 o
   4  32  -4         17.48         23.01        11.09 o
   6  32  -4         43.10         41.91         8.06 o
   8  32  -4        132.94        136.36        14.92 o
   2  34  -4        269.36        271.74        15.54 o
   4  34  -4        242.34        269.34        23.55 o
   6  34  -4        218.57        266.53        20.32 o
   8  34  -4          2.85          4.63         6.30 o
   0  36  -4        753.02        810.77        36.37 o
   2  36  -4         43.47         50.53         8.84 o
   4  36  -4          5.65          9.26         8.25 o
   6  36  -4         10.74         24.83         7.66 o
   8  36  -4        174.45        204.70        32.47 o
   2  38  -4        214.71        232.55        18.21 o
   4  38  -4        216.08        223.00        40.79 o
   6  38  -4        405.59        594.52        33.01 o
   0  40  -4        306.50        406.67        40.90 o
   2  40  -4        175.70        210.85        22.12 o
   4  40  -4         19.46         41.31        12.13 o
   2  42  -4         13.05          1.69        10.12 o
   4  42  -4        504.18        773.91        49.96 o
   1   1  -3        516.17        544.56         7.54 o
   3   1  -3        190.84        185.84         5.64 o
   5   1  -3         38.73         35.74         4.19 o
   7   1  -3         39.11         46.04         4.69 o
   9   1  -3        135.27        109.12         7.41 o
  11   1  -3         77.15         62.80         6.81 o
  13   1  -3         29.57         22.28         6.66 o
  15   1  -3          0.61          4.85         6.86 o
   1   3  -3       1255.71       1211.45        11.65 o
   3   3  -3       3140.23       3061.92        20.12 o
   5   3  -3       2771.44       3102.51        30.23 o
   7   3  -3        177.55        158.24         8.44 o
   9   3  -3        725.67        700.25        16.14 o
  11   3  -3         14.47         21.86         4.95 o
  13   3  -3         15.72         23.77         7.08 o
  15   3  -3          7.69         22.56        13.91 o
   1   5  -3      20562.31      22620.00       137.23 o
   3   5  -3        127.27        146.63         4.92 o
   5   5  -3       1334.66       1194.71        18.07 o
   7   5  -3       1409.80       1504.87        21.82 o
   9   5  -3       1210.49       1223.76        21.36 o
  11   5  -3         90.32        114.98        10.08 o
  13   5  -3         31.42         40.06         7.28 o
  15   5  -3         20.18         31.58         9.46 o
   1   7  -3       5117.12       5498.74        30.81 o
   3   7  -3       2725.40       3075.58        39.37 o
   5   7  -3       4427.84       4658.69        41.11 o
   7   7  -3        807.15        848.76        16.33 o
   9   7  -3        386.93        346.24        14.68 o
  11   7  -3         18.18         15.20         5.47 o
  13   7  -3        324.27        383.07        17.80 o
  15   7  -3          5.76         11.43        10.97 o
   1   9  -3       4066.28       3889.00        25.38 o
   3   9  -3       1344.96       1312.95        15.36 o
   5   9  -3       1031.60        910.70        15.72 o
   7   9  -3        208.13        221.26         9.60 o
   9   9  -3       1111.69       1158.30        24.68 o
  11   9  -3         28.14         31.99         6.43 o
  13   9  -3         54.18         57.85        10.16 o
  15   9  -3         23.39         18.07         7.47 o
   1  11  -3       2063.86       2104.11        18.25 o
   3  11  -3         14.51          6.39         2.03 o
   5  11  -3       1375.92       1253.10        18.28 o
   7  11  -3        581.36        613.29        18.93 o
   9  11  -3        563.58        570.24        17.80 o
  11  11  -3         21.47         20.03         5.78 o
  13  11  -3         23.75         26.30         7.14 o
  15  11  -3         47.19         51.89         9.61 o
   1  13  -3        435.00        423.55         8.36 o
   3  13  -3       1508.18       1560.54        17.82 o
   5  13  -3       1545.12       1715.06        22.70 o
   7  13  -3        423.64        465.79        15.35 o
   9  13  -3         19.03         20.72         5.70 o
  11  13  -3        135.69        122.23        10.82 o
  13  13  -3         38.93         32.62         8.22 o
  15  13  -3          8.87          3.15         6.36 o
   1  15  -3       1813.24       2230.45        23.89 o
   3  15  -3         59.78         80.77         6.22 o
   5  15  -3         85.61         75.05         6.10 o
   7  15  -3        534.94        435.00        18.53 o
   9  15  -3         64.21         65.20         7.87 o
  11  15  -3         76.19         70.83         9.11 o
  13  15  -3         28.00         33.61         7.89 o
  15  15  -3         16.60         10.93         6.47 o
   1  17  -3        105.14        105.50         5.66 o
   3  17  -3       1936.25       1903.67        29.28 o
   5  17  -3        363.58        306.59        11.60 o
   7  17  -3        340.02        378.17        15.15 o
   9  17  -3         67.78         73.90         8.53 o
  11  17  -3        110.64         80.34         9.49 o
  13  17  -3          8.77         16.13         7.58 o
   1  19  -3       1063.75       1102.35        15.27 o
   3  19  -3        261.74        278.31        12.08 o
   5  19  -3        402.02        379.47        21.25 o
   7  19  -3        379.26        340.47        15.10 o
   9  19  -3        209.92        184.01        13.18 o
  11  19  -3        228.74        213.31        17.93 o
  13  19  -3         55.23         54.56        10.30 o
   1  21  -3       4665.10       4360.30        33.04 o
   3  21  -3       1107.90       1064.72        17.52 o
   5  21  -3        943.41        851.32        18.10 o
   7  21  -3       1250.07       1212.60        30.06 o
   9  21  -3        884.75        793.03        40.62 o
  11  21  -3        269.71        299.12        20.25 o
  13  21  -3        170.45        192.97        19.71 o
   1  23  -3        391.30        306.46        13.11 o
   3  23  -3       5144.79       4842.37        43.38 o
   5  23  -3       3916.77       4060.96        42.34 o
   7  23  -3       1759.17       1824.63        42.81 o
   9  23  -3        200.37        175.61        14.33 o
  11  23  -3        256.07        273.43        20.15 o
  13  23  -3        125.32        126.74        14.57 o
   1  25  -3       1155.81       1138.51        20.12 o
   3  25  -3       1419.89       1334.17        29.13 o
   5  25  -3         64.65         59.69         6.89 o
   7  25  -3        431.93        370.06        17.55 o
   9  25  -3         82.50         76.09        10.85 o
  11  25  -3        368.81        424.81        24.54 o
  13  25  -3          5.59         20.50         7.60 o
   1  27  -3         36.03         32.40         5.06 o
   3  27  -3        304.48        268.02        11.79 o
   5  27  -3         16.99         16.48         4.96 o
   7  27  -3        156.42        170.48        12.88 o
   9  27  -3         35.92         23.23         7.90 o
  11  27  -3         27.47         45.06        16.36 o
   1  29  -3         94.78         85.97         7.41 o
   3  29  -3         50.62         46.80         6.14 o
   5  29  -3         61.65         69.57         7.82 o
   7  29  -3        107.31         98.29        11.76 o
   9  29  -3        103.67         92.86        12.72 o
  11  29  -3        101.72        106.63        13.13 o
   1  31  -3        116.69        118.89        10.15 o
   3  31  -3        359.13        336.00        13.48 o
   5  31  -3        370.09        366.37        16.75 o
   7  31  -3        229.03        206.44        17.05 o
   9  31  -3        150.46        143.61        15.25 o
  11  31  -3         94.87        119.70        14.32 o
   1  33  -3         52.23         55.34         7.63 o
   3  33  -3        272.92        276.14        15.27 o
   5  33  -3        437.45        413.20        21.24 o
   7  33  -3         78.69         77.64        11.55 o
   9  33  -3        219.18        245.28        19.57 o
   1  35  -3         40.11         35.12         7.92 o
   3  35  -3        111.13        116.32        10.81 o
   5  35  -3          9.47         14.07         7.94 o
   7  35  -3         58.61         80.85        11.41 o
   9  35  -3         26.93         24.49         8.14 o
   1  37  -3         34.25         33.17        10.96 o
   3  37  -3        298.52        314.42        19.55 o
   5  37  -3        108.73        116.28        11.01 o
   7  37  -3          1.89         -1.82         7.19 o
   9  37  -3         35.66         30.08        11.19 o
   1  39  -3         64.68         60.07        12.89 o
   3  39  -3         47.20         33.42         8.23 o
   5  39  -3        144.17        146.07        12.92 o
   7  39  -3         61.76         95.63        12.32 o
   1  41  -3         35.45         34.75        10.95 o
   3  41  -3        177.79        222.53        28.67 o
   5  41  -3         31.19         33.84         8.55 o
   7  41  -3        102.05        143.03        30.88 o
   1  43  -3        144.43        164.84        24.56 o
   3  43  -3        208.43        230.00        22.96 o
   5  43  -3         85.86        106.67        22.56 o
   1  45  -3          6.34         -9.49         9.49 o
   3  45  -3         24.65         22.56        14.34 o
   2   0  -2       1042.20       1039.80        15.88 o
   6   0  -2       2078.51       2230.92        22.26 o
  10   0  -2       3100.52       3280.27        45.30 o
  14   0  -2        314.77        320.44        22.19 o
   0   2  -2      32162.68      33698.20       338.07 o
   2   2  -2       4788.98       4945.78        26.54 o
   4   2  -2       5101.65       4401.20        52.65 o
   6   2  -2        934.72       1073.67        13.94 o
   8   2  -2        896.48        806.39        16.32 o
  10   2  -2        150.37        121.78         8.27 o
  12   2  -2        314.98        283.85        12.52 o
  14   2  -2        283.98        279.29        21.20 o
  16   2  -2          4.20         12.02        10.96 o
   2   4  -2       4117.36       3912.33        20.77 o
   4   4  -2       1288.56       1462.35        13.83 o
   6   4  -2       1544.36       1322.82        14.83 o
   8   4  -2        558.66        550.21        13.55 o
  10   4  -2         81.23        108.22         7.75 o
  12   4  -2         29.97         35.04         6.48 o
  14   4  -2         20.33         26.07         8.31 o
  16   4  -2         46.23         37.10        14.34 o
   0   6  -2       9189.53       9692.66        57.72 o
   2   6  -2      15817.86      16963.58       109.99 o
   4   6  -2        340.74        222.42         5.85 o
   6   6  -2       2765.26       3100.66        45.17 o
   8   6  -2         45.58         44.39         5.17 o
  10   6  -2        742.41        721.61        15.91 o
  12   6  -2         67.15         62.16         7.98 o
  14   6  -2         39.25         37.53         8.14 o
  16   6  -2          4.23          0.84        10.96 o
   2   8  -2       1291.89       1304.24        11.06 o
   4   8  -2       3394.97       3943.68        56.62 o
   6   8  -2       2241.80       2389.79        21.49 o
   8   8  -2         99.47        103.03         7.01 o
  10   8  -2        325.12        347.20        13.53 o
  12   8  -2        178.63        192.49        12.62 o
  14   8  -2         20.47         14.92         6.66 o
  16   8  -2         20.72         18.89         9.47 o
   0  10  -2       4023.16       4729.62        36.63 o
   2  10  -2       4810.50       5169.00        30.87 o
   4  10  -2        172.84        169.59         5.75 o
   6  10  -2        350.43        367.53         8.55 o
   8  10  -2        122.70        139.10         6.72 o
  10  10  -2        358.22        332.69        14.17 o
  12  10  -2          5.67          8.09         5.72 o
  14  10  -2         14.48         15.39         6.62 o
  16  10  -2          2.46          6.97         6.59 o
   2  12  -2       1158.95       1182.11        15.05 o
   4  12  -2       9838.90      11127.11        55.38 o
   6  12  -2        508.24        578.94        10.42 o
   8  12  -2        593.14        601.51        13.84 o
  10  12  -2         23.38         24.32         5.54 o
  12  12  -2        161.78        163.78        14.42 o
  14  12  -2         23.58         23.79         7.95 o
  16  12  -2         15.79         23.86         8.19 o
   0  14  -2      12810.50      13832.78       197.64 o
   2  14  -2       3848.98       4430.63        27.96 o
   4  14  -2        882.57        948.39        11.62 o
   6  14  -2       1058.32       1033.06        17.31 o
   8  14  -2       1321.05       1299.51        20.91 o
  10  14  -2        212.57        264.82        13.74 o
  12  14  -2        169.34        142.38        13.70 o
  14  14  -2          5.91         18.38         7.08 o
  16  14  -2         11.66         15.63         7.80 o
   2  16  -2       5139.71       5779.94        50.36 o
   4  16  -2       3015.41       2978.37        29.66 o
   6  16  -2       1450.82       1596.20        22.35 o
   8  16  -2        761.90        699.02        15.77 o
  10  16  -2        268.96        197.41        12.57 o
  12  16  -2         36.84         34.58         8.16 o
  14  16  -2         60.39         37.47         8.43 o
  16  16  -2         23.24         10.69        10.96 o
   0  18  -2       2918.05       3146.56        53.24 o
   2  18  -2       3225.77       2865.30        26.15 o
   4  18  -2        503.88        540.67        12.60 o
   6  18  -2       1067.29       1038.20        18.58 o
   8  18  -2        300.74        303.47        11.87 o
  10  18  -2        365.98        307.38        25.54 o
  12  18  -2        111.32         97.58        11.77 o
  14  18  -2         63.71         65.11        10.83 o
  16  18  -2         11.30          6.75        13.07 o
   2  20  -2       1045.67        982.00        13.36 o
   4  20  -2       1197.44       1187.84        31.43 o
   6  20  -2        620.49        637.36        15.06 o
   8  20  -2        420.87        401.81        13.27 o
  10  20  -2        272.18        267.60        17.67 o
  12  20  -2        279.19        244.21        17.81 o
  14  20  -2         27.47         13.70         7.12 o
   0  22  -2       2167.11       2154.15        31.57 o
   2  22  -2       2840.84       2635.78        24.88 o
   4  22  -2        247.12        251.82        10.42 o
   6  22  -2         74.59         77.74         7.16 o
   8  22  -2        912.99       1002.33        20.46 o
  10  22  -2        633.28        606.56        29.21 o
  12  22  -2         35.90         29.00         8.04 o
  14  22  -2         64.39         71.27        10.61 o
   2  24  -2        511.36        504.18        12.61 o
   4  24  -2         42.94         50.54         5.87 o
   6  24  -2       1258.18       1217.58        21.87 o
   8  24  -2         89.31         91.31         9.11 o
  10  24  -2        157.02        192.28        17.39 o
  12  24  -2         10.82         10.20         6.97 o
  14  24  -2        120.01        128.64        14.52 o
   0  26  -2        282.92        365.21        14.13 o
   2  26  -2        792.75        705.01        15.33 o
   4  26  -2         53.30         52.90         6.68 o
   6  26  -2        502.84        512.24        14.74 o
   8  26  -2         31.80         30.44         6.56 o
  10  26  -2         12.76          8.40         6.81 o
  12  26  -2        114.43         92.91        12.73 o
  14  26  -2         54.12         72.31        20.24 o
   2  28  -2       1499.91       1556.54        23.50 o
   4  28  -2        253.06        242.08        13.08 o
   6  28  -2       1035.64       1025.87        21.18 o
   8  28  -2        252.39        228.11        14.35 o
  10  28  -2        368.18        442.68        23.43 o
  12  28  -2          9.54          6.37         8.93 o
   0  30  -2       4494.94       4862.76        56.62 o
   2  30  -2       2872.03       2852.33        41.26 o
   4  30  -2        279.83        251.12        15.18 o
   6  30  -2        627.14        625.12        32.07 o
   8  30  -2        701.31        727.88        22.04 o
  10  30  -2        486.82        477.43        24.75 o
  12  30  -2         90.20         97.68        13.15 o
   2  32  -2       2267.74       2321.50        74.51 o
   4  32  -2       3697.21       3749.91        47.47 o
   6  32  -2       2833.15       2912.17        84.88 o
   8  32  -2        229.06        233.49        19.75 o
  10  32  -2         83.59        100.55        13.07 o
  12  32  -2        106.95        125.54        17.89 o
   0  34  -2       1202.65       1250.78        55.66 o
   2  34  -2       1301.14       1208.64        26.15 o
   4  34  -2         51.88         52.21         7.95 o
   6  34  -2        113.23         98.15        10.47 o
   8  34  -2         88.22         85.96         9.96 o
  10  34  -2        221.09        263.16        26.12 o
   2  36  -2        155.39        166.47        15.44 o
   4  36  -2        261.79        314.54        17.92 o
   6  36  -2        153.89        155.82        12.80 o
   8  36  -2          3.33          3.33         5.46 o
  10  36  -2          4.62         15.35         7.04 o
   0  38  -2        870.56        809.33        46.80 o
   2  38  -2        242.57        224.42        21.75 o
   4  38  -2          0.54          9.27         5.55 o
   6  38  -2         12.84          8.38         5.45 o
   8  38  -2        275.04        305.15        18.16 o
  10  38  -2         20.93         43.22        16.65 o
   2  40  -2         90.17         60.00        22.77 o
   4  40  -2        331.80        335.80        21.40 o
   6  40  -2        117.92        142.27        12.83 o
   8  40  -2          0.38          0.17         5.79 o
   0  42  -2         22.45         15.18        12.44 o
   2  42  -2         51.06         40.91        11.77 o
   4  42  -2         11.97         -4.08        10.75 o
   6  42  -2        106.38        127.09        14.95 o
   8  42  -2          5.03         21.86        15.71 o
   2  44  -2         20.98         18.11         8.65 o
   4  44  -2        178.74        207.41        22.66 o
   6  44  -2         78.22         53.43        12.82 o
   0  46  -2         96.91        136.19        26.56 o
   2  46  -2        115.71        159.59        28.67 o
   4  46  -2         11.49          1.90        12.65 o
   1   1  -1      37839.00      34482.19       111.95 o
   3   1  -1      76029.77      78892.23       646.94 o
   5   1  -1      13143.34      14280.73        55.86 o
   7   1  -1      15660.20      16587.93        59.88 o
   9   1  -1        869.95        893.18        11.54 o
  11   1  -1       4313.49       4427.99        41.14 o
  13   1  -1         50.46         39.87        13.16 o
  15   1  -1        320.41        336.69        23.24 o
  17   1  -1          1.99         16.65        12.44 o
   1   3  -1       1616.63       1973.13        14.42 o
   3   3  -1      24974.59      28176.63       146.14 o
   5   3  -1       9106.19       9402.42        54.94 o
   7   3  -1       8230.06       8456.39        46.50 o
   9   3  -1        887.68        891.91        14.15 o
  11   3  -1        531.36        494.72        13.40 o
  13   3  -1          3.90          6.50         5.47 o
  15   3  -1        382.85        357.75        29.30 o
  17   3  -1          2.66         14.12        11.38 o
   1   5  -1       8859.67      10232.66        38.09 o
   3   5  -1        595.91        748.64         8.41 o
   5   5  -1       8258.22       8465.71        74.06 o
   7   5  -1       1005.40        906.01        12.77 o
   9   5  -1       1000.98       1004.41        14.98 o
  11   5  -1        437.58        346.57        10.13 o
  13   5  -1          5.22          7.73         5.08 o
  15   5  -1          6.68          3.79        10.96 o
  17   5  -1          9.34         18.34        11.81 o
   1   7  -1       5029.93       5843.73        27.16 o
   3   7  -1        493.44        427.28         9.87 o
   5   7  -1       2713.46       2638.83        20.17 o
   7   7  -1         62.05         64.18         5.84 o
   9   7  -1        141.86        115.12         6.36 o
  11   7  -1         47.60         49.44         5.29 o
  13   7  -1         54.97         62.84         9.69 o
  15   7  -1          3.28          4.30         7.74 o
  17   7  -1         10.76         15.18        12.23 o
   1   9  -1      11855.06      12297.30        93.65 o
   3   9  -1       9791.10       9945.19        46.76 o
   5   9  -1        936.83        759.10        18.68 o
   7   9  -1        624.29        601.17        10.55 o
   9   9  -1        404.44        375.44         9.61 o
  11   9  -1        295.99        249.30        10.34 o
  13   9  -1         85.74         71.99        10.03 o
  15   9  -1          7.06          6.40         7.72 o
  17   9  -1          0.76         -9.91         9.91 o
   1  11  -1      26526.60      28423.34       107.04 o
   3  11  -1       1140.39       1064.75        14.08 o
   5  11  -1       1237.94       1339.04        16.97 o
   7  11  -1       3282.28       3593.98        41.23 o
   9  11  -1        728.48        715.01        16.20 o
  11  11  -1        263.40        247.61        12.59 o
  13  11  -1        108.77        122.99        12.15 o
  15  11  -1         37.94         26.34         9.79 o
   1  13  -1        822.49        830.49         9.49 o
   3  13  -1      10539.20      11268.13        65.16 o
   5  13  -1        406.18        465.94         9.88 o
   7  13  -1        913.30        915.29        13.32 o
   9  13  -1        327.26        353.40        15.08 o
  11  13  -1        346.32        355.51        14.58 o
  13  13  -1         68.66         74.66        10.20 o
  15  13  -1         47.09         73.80        10.81 o
   1  15  -1      27643.04      31338.77       124.47 o
   3  15  -1       9824.00      10038.55        58.26 o
   5  15  -1        826.29        954.33        11.56 o
   7  15  -1       1264.82       1282.94        23.64 o
   9  15  -1       1657.91       1541.36        26.32 o
  11  15  -1        523.86        503.40        16.53 o
  13  15  -1         34.28         45.87         9.81 o
  15  15  -1         29.41         25.28        12.77 o
   1  17  -1       6485.21       6715.43        38.41 o
   3  17  -1       4415.35       4821.09        53.21 o
   5  17  -1       7208.30       6974.18        66.46 o
   7  17  -1       1858.96       1979.07        32.52 o
   9  17  -1        143.91        126.12        14.18 o
  11  17  -1         99.72         88.66         8.87 o
  13  17  -1        242.21        247.77        17.81 o
  15  17  -1         12.53         17.47         8.09 o
   1  19  -1       6177.05       6805.74        42.49 o
   3  19  -1        164.52        220.88         6.49 o
   5  19  -1         28.59         20.21         3.90 o
   7  19  -1        394.39        374.77        11.45 o
   9  19  -1       1009.84        941.19        21.65 o
  11  19  -1          5.00         -1.14         4.29 o
  13  19  -1         29.54         21.56         6.83 o
  15  19  -1          4.94         -4.71         6.04 o
   1  21  -1       1695.86       1685.42        21.82 o
   3  21  -1       1167.62       1094.23        14.36 o
   5  21  -1       1069.25       1162.55        19.95 o
   7  21  -1        183.86        167.85         9.21 o
   9  21  -1        469.03        431.57        15.40 o
  11  21  -1          3.26          0.67         4.85 o
  13  21  -1         87.42         73.12        10.91 o
  15  21  -1         13.79         19.82         7.04 o
   1  23  -1       1629.04       1538.61        22.61 o
   3  23  -1         92.30         81.31         5.18 o
   5  23  -1        448.43        425.15        13.71 o
   7  23  -1        436.86        406.93        14.23 o
   9  23  -1        165.35        140.59        11.06 o
  11  23  -1         27.12         27.67         6.22 o
  13  23  -1        135.40        164.28        18.10 o
  15  23  -1          7.91         15.39        13.91 o
   1  25  -1       1976.26       2026.11        21.52 o
   3  25  -1        629.39        617.68        13.31 o
   5  25  -1       1177.36       1130.04        22.70 o
   7  25  -1        345.80        302.46        14.18 o
   9  25  -1        104.56         81.73         9.10 o
  11  25  -1          4.39          6.38         6.71 o
  13  25  -1         86.47        114.30        13.80 o
   1  27  -1       1808.49       1705.60        25.08 o
   3  27  -1       1798.26       1798.25        28.24 o
   5  27  -1       2371.91       2142.73        32.69 o
   7  27  -1        548.14        528.24        17.27 o
   9  27  -1         78.99         81.18         9.18 o
  11  27  -1          6.74         15.10         5.84 o
  13  27  -1        146.08        173.84        16.93 o
   1  29  -1       6303.25       6356.20        49.95 o
   3  29  -1       2859.15       2785.98        36.84 o
   5  29  -1        836.06        743.65        19.87 o
   7  29  -1        545.96        546.23        18.16 o
   9  29  -1       1240.68       1337.78        29.47 o
  11  29  -1        355.43        389.23        19.03 o
  13  29  -1         19.62         18.28         7.84 o
   1  31  -1        683.50        707.80        16.03 o
   3  31  -1       4858.49       4983.65        75.89 o
   5  31  -1       4656.59       4867.12        75.58 o
   7  31  -1       1033.89       1032.88        25.28 o
   9  31  -1         79.44         85.25         9.94 o
  11  31  -1        109.38        111.46        11.84 o
  13  31  -1        221.42        243.58        31.83 o
   1  33  -1       2752.94       2674.62        60.23 o
   3  33  -1        111.34         97.63         9.29 o
   5  33  -1        707.54        677.21        21.30 o
   7  33  -1        838.49        836.13        29.49 o
   9  33  -1        418.62        437.36        29.58 o
  11  33  -1         22.59         31.21         7.24 o
  13  33  -1         35.64         28.25        14.76 o
   1  35  -1        391.38        259.72        16.56 o
   3  35  -1        106.08        104.27        21.78 o
   5  35  -1         72.04         72.74         8.89 o
   7  35  -1         36.10         25.76         6.44 o
   9  35  -1        100.02         84.53        10.42 o
  11  35  -1         11.10         10.85         6.06 o
   1  37  -1         74.91         74.53        10.50 o
   3  37  -1        495.36        463.55        21.01 o
   5  37  -1        288.23        266.26        22.11 o
   7  37  -1         77.41         65.06         8.74 o
   9  37  -1          5.03         -2.75         6.15 o
  11  37  -1         57.96         59.54        10.08 o
   1  39  -1        224.97        187.35        19.92 o
   3  39  -1        213.90        192.89        17.29 o
   5  39  -1         64.38         58.75        11.40 o
   7  39  -1         32.93         37.01         7.58 o
   9  39  -1         88.33         75.17         9.86 o
  11  39  -1         10.67          3.37        10.75 o
   1  41  -1        296.41        272.94        54.92 o
   3  41  -1         87.86         88.01        14.88 o
   5  41  -1         81.82         53.27        10.29 o
   7  41  -1        146.75        139.29        15.02 o
   9  41  -1          0.30         -2.42         6.78 o
   1  43  -1         76.82         66.49        13.69 o
   3  43  -1        124.77        140.84        19.82 o
   5  43  -1         65.38         61.34        16.15 o
   7  43  -1         28.88          5.38         9.37 o
   1  45  -1        384.87        344.71        28.01 o
   3  45  -1        159.68        190.29        21.46 o
   5  45  -1         87.73         78.21        16.40 o
   1  47  -1        140.57        182.55        22.45 o
   5  47  -1        275.36        324.66        38.16 o
   4   0   0      47649.45      53026.26       275.74 o
   8   0   0      55496.34      57944.51       313.43 o
  12   0   0       2957.49       3244.01        47.67 o
  16   0   0        129.59         99.93        20.24 o
   2   2   0      14879.69      14620.32        54.24 o
   4   2   0     221188.44     206458.62      1518.86 o
   6   2   0        281.67        227.52         5.58 o
   8   2   0       7276.00       7697.27        46.40 o
  10   2   0       2175.37       2396.69        23.21 o
  12   2   0       1036.23       1039.15        17.28 o
  14   2   0        159.58        210.84        18.86 o
  16   2   0        146.37        195.11        21.29 o
   0   4   0       6108.15       3842.58        57.45 o
   2   4   0        179.81        345.90         5.38 o
   4   4   0        181.58        105.60        10.26 o
   6   4   0       1137.56       1310.11        18.18 o
   8   4   0        421.02        386.83         8.34 o
  10   4   0         71.75         65.19         5.02 o
  12   4   0         64.88         63.70         6.57 o
  14   4   0        100.65         92.96        19.08 o
  16   4   0          0.10          4.50         7.67 o
   2   6   0         26.65         87.01         2.59 o
   4   6   0        207.17        176.64         4.47 o
   6   6   0        104.86         64.23         3.87 o
   8   6   0        130.67        117.82         5.85 o
  10   6   0         28.83         31.50         4.59 o
  12   6   0         19.50         19.37         5.58 o
  14   6   0          0.31          0.68         6.85 o
  16   6   0          5.55          6.54        11.59 o
   0   8   0        516.40        345.98        10.18 o
   2   8   0       2011.52       2635.27        17.06 o
   4   8   0       4060.98       4514.08        25.93 o
   6   8   0          2.93          3.22         2.09 o
   8   8   0       2136.01       2261.82        21.56 o
  10   8   0         17.54          5.39         3.56 o
  12   8   0         22.78         26.34         4.70 o
  14   8   0          0.01         -0.55         6.54 o
  16   8   0         29.17         16.65        11.59 o
   2  10   0      20922.14      23080.90       110.49 o
   4  10   0       5260.13       5956.42        32.11 o
   6  10   0       5123.89       4381.59        53.55 o
   8  10   0          2.26          3.77         2.55 o
  10  10   0        201.00        241.53        10.03 o
  12  10   0        328.98        380.88        12.53 o
  14  10   0          0.00          5.75         6.08 o
  16  10   0         36.98         57.97        16.44 o
   0  12   0      25110.94      27309.82       150.01 o
   2  12   0       4288.63       3934.74        29.65 o
   4  12   0        424.42        472.55         7.60 o
   6  12   0       2940.16       3499.43        25.45 o
   8  12   0       2628.11       2410.58        25.81 o
  10  12   0          1.54         -0.58         3.26 o
  12  12   0          1.32         19.66         5.35 o
  14  12   0        158.72        171.08        14.44 o
  16  12   0          4.82         -9.28         9.49 o
   2  14   0       6502.73       7971.48        39.72 o
   4  14   0      16165.36      16908.30        73.91 o
   6  14   0       5383.07       5581.99        34.86 o
   8  14   0          3.27         14.98         3.74 o
  10  14   0          0.66          7.79         3.97 o
  12  14   0        208.49        191.64        12.25 o
  14  14   0        164.56        146.99        13.94 o
  16  14   0          5.27         18.76        11.38 o
   0  16   0       7391.76       9773.11        71.35 o
   2  16   0      10617.38      11648.56        94.56 o
   4  16   0       1097.14       1185.69        13.91 o
   6  16   0       2981.44       3441.35        40.05 o
   8  16   0        882.28        944.17        21.33 o
  10  16   0       1246.74       1379.92        25.80 o
  12  16   0        417.70        386.01        20.75 o
  14  16   0          8.47          4.23         6.09 o
  16  16   0          0.00         -4.22         9.07 o
   2  18   0       6554.12       6495.55        36.56 o
   4  18   0       8481.68       8827.19        70.48 o
   6  18   0       2520.49       2456.36        21.80 o
   8  18   0       3441.31       3562.85        40.80 o
  10  18   0        158.85        166.31        11.24 o
  12  18   0          0.30         -4.23         4.23 o
  14  18   0        196.46        190.34        16.03 o
  16  18   0         60.61         58.40        16.23 o
   0  20   0       2820.77       2813.98        31.53 o
   2  20   0      12028.95      11687.70        82.56 o
   4  20   0       1944.73       1964.60        19.26 o
   6  20   0       2179.85       2040.11        28.86 o
   8  20   0        107.19         96.64        13.54 o
  10  20   0       1365.55       1246.73        25.72 o
  12  20   0         76.04         73.96         8.86 o
  14  20   0          9.98         17.86         7.06 o
  16  20   0          5.88         16.02        13.91 o
   2  22   0       1300.30       1142.93        13.94 o
   4  22   0        311.72        323.49         9.49 o
   6  22   0       1240.53       1341.63        23.77 o
   8  22   0          0.42         -3.41         5.40 o
  10  22   0          0.16          4.53         4.59 o
  12  22   0         17.49         11.46         5.74 o
  14  22   0         21.11         21.84         7.97 o
  16  22   0          0.26         -3.37        11.59 o
   0  24   0        176.61        210.09        12.30 o
   2  24   0       1903.05       1667.59        21.45 o
   4  24   0          5.98          0.12         2.65 o
   6  24   0        670.98        685.46        26.99 o
   8  24   0         12.02         11.35         4.79 o
  10  24   0        286.19        260.54        14.53 o
  12  24   0          1.53          7.07         5.48 o
  14  24   0          0.05         -0.72         5.64 o
   2  26   0       1054.92        918.29        19.00 o
   4  26   0       1264.58       1299.22        20.24 o
   6  26   0        775.77        746.06        18.87 o
   8  26   0        286.60        277.51        17.53 o
  10  26   0          8.81         21.15         6.24 o
  12  26   0        282.49        322.68        17.38 o
  14  26   0         89.42         88.70        16.68 o
   0  28   0       1361.68       1404.16        73.47 o
   2  28   0        373.26        381.50        11.19 o
   4  28   0       1641.83       1479.73        26.01 o
   6  28   0        195.15        140.05        10.50 o
   8  28   0         63.70         85.15         9.08 o
  10  28   0        251.89        227.14        27.20 o
  12  28   0        221.42        182.94        13.86 o
  14  28   0          2.08         -3.04         6.21 o
   2  30   0       1894.02       1842.04        25.42 o
   4  30   0       1171.07       1057.51        22.82 o
   6  30   0       1229.00       1233.19        25.93 o
   8  30   0       1812.25       1874.60        33.50 o
  10  30   0        289.60        308.83        16.82 o
  12  30   0         51.67         60.89        10.22 o
  14  30   0        214.94        263.31        32.26 o
   0  32   0        295.99        305.61        18.74 o
   2  32   0        244.22        173.01        11.28 o
   4  32   0        653.96        727.42        19.99 o
   6  32   0        509.13        538.55        17.88 o
   8  32   0        426.56        466.22        17.89 o
  10  32   0        169.45        178.18        16.92 o
  12  32   0        218.13        266.86        19.87 o
  14  32   0         48.66         68.52        18.55 o
   2  34   0        290.92        293.73        22.74 o
   4  34   0        692.81        552.90        21.53 o
   6  34   0        395.99        402.32        22.22 o
   8  34   0         60.08         59.21         8.37 o
  10  34   0         50.46         50.68         8.46 o
  12  34   0        204.95        194.49        16.98 o
   0  36   0         20.75         20.71         7.52 o
   2  36   0        170.77        138.98        15.04 o
   4  36   0          4.77          1.89         5.99 o
   6  36   0         28.06         13.89         6.65 o
   8  36   0         15.32         17.38         5.79 o
  10  36   0         25.75         51.38         8.62 o
  12  36   0          0.04          8.56        10.44 o
   2  38   0         43.18         25.83         7.77 o
   4  38   0          0.04          0.93         5.57 o
   6  38   0          0.14         -2.58         5.91 o
   8  38   0          9.65          3.66         7.83 o
  10  38   0         48.42         43.28         7.42 o
   0  40   0        130.43        125.66        18.34 o
   2  40   0         77.13         96.03        12.20 o
   4  40   0         23.30         19.94         6.94 o
   6  40   0          4.96         -6.10         9.05 o
   8  40   0          2.02         -3.50         5.61 o
  10  40   0         20.33         19.86        12.33 o
   2  42   0         56.80         51.54        12.65 o
   4  42   0        195.89        166.59        16.04 o
   6  42   0          0.00         -2.05         6.15 o
   8  42   0          6.22          7.43         6.28 o
   0  44   0        558.27        741.02        49.33 o
   2  44   0        220.06        184.12        16.90 o
   4  44   0         12.83         16.56         7.14 o
   6  44   0        136.23        165.32        16.27 o
   8  44   0        127.10        101.40        24.45 o
   2  46   0         21.16         37.78        11.73 o
   4  46   0       2129.04       2648.47        76.86 o
   6  46   0         10.32        -10.12        10.12 o
   4  48   0         96.90         90.44        20.66 o
   1   1   1      37825.42      34201.89       475.08 o
   3   1   1      76007.98      77752.62      1014.00 o
   5   1   1      13137.85      14202.23        67.36 o
   7   1   1      15653.03      16468.17        91.45 o
   9   1   1        870.68        899.45        14.55 o
  11   1   1       4313.40       4560.73        49.42 o
  13   1   1         50.45         34.06         5.72 o
  15   1   1        320.56        314.87        14.65 o
  17   1   1          2.00          9.13        12.02 o
   1   3   1       1615.97       1997.50        33.26 o
   3   3   1      24984.21      27911.84       212.30 o
   5   3   1       9114.17       9318.97        42.60 o
   7   3   1       8231.30       8485.42        43.43 o
   9   3   1        888.72        919.67        13.32 o
  11   3   1        531.34        483.42        14.32 o
  13   3   1          3.83         -3.01         3.91 o
  15   3   1        382.74        383.69        16.97 o
  17   3   1          2.64          2.62         9.07 o
   1   5   1       8870.89      10190.82        60.13 o
   3   5   1        593.95        757.84        16.38 o
   5   5   1       8257.67       8490.81        50.60 o
   7   5   1       1007.32        901.39        12.41 o
   9   5   1       1000.74        996.30        15.58 o
  11   5   1        437.13        352.84        12.37 o
  13   5   1          5.22          4.46         5.49 o
  15   5   1          6.65          2.26         4.88 o
  17   5   1          9.33         -2.32        10.54 o
   1   7   1       5023.18       5826.38        46.13 o
   3   7   1        492.85        439.68         8.59 o
   5   7   1       2717.61       2599.54        30.44 o
   7   7   1         61.36         69.36         4.64 o
   9   7   1        142.21        118.34         7.18 o
  11   7   1         47.44         45.27         6.53 o
  13   7   1         55.06         40.83         8.09 o
  15   7   1          3.29          3.92         4.77 o
  17   7   1         10.77         20.66        14.12 o
   1   9   1      11858.60      12345.99       119.46 o
   3   9   1       9794.55       9999.25        51.72 o
   5   9   1        935.31        764.00        11.83 o
   7   9   1        623.56        604.88        12.15 o
   9   9   1        403.64        364.59        10.65 o
  11   9   1        296.26        281.11        13.00 o
  13   9   1         85.48         72.23        12.79 o
  15   9   1          7.02          7.35        10.12 o
   1  11   1      26514.29      28074.69       166.87 o
   3  11   1       1143.97       1056.74        12.94 o
   5  11   1       1237.86       1294.41        21.93 o
   7  11   1       3279.25       3573.94        31.13 o
   9  11   1        727.18        686.88        14.30 o
  11  11   1        264.03        259.50        12.78 o
  13  11   1        108.93        109.33        10.11 o
  15  11   1         37.88         12.80         8.31 o
   1  13   1        822.64        804.04        12.22 o
   3  13   1      10540.74      11255.97        63.61 o
   5  13   1        407.16        457.01         9.76 o
   7  13   1        913.50        894.71        15.15 o
   9  13   1        327.53        347.55        10.87 o
  11  13   1        345.61        330.15        13.96 o
  13  13   1         68.92         65.83         9.70 o
  15  13   1         47.08         71.56        30.99 o
   1  15   1      27648.46      31165.87       146.91 o
   3  15   1       9824.78       9974.74        54.84 o
   5  15   1        827.43        950.03        20.02 o
   7  15   1       1265.41       1227.92        18.32 o
   9  15   1       1658.90       1574.35        22.53 o
  11  15   1        523.86        548.86        23.93 o
  13  15   1         34.31         27.44         8.00 o
  15  15   1         29.39         31.56         9.60 o
   1  17   1       6483.55       6717.29        42.52 o
   3  17   1       4407.72       4758.10        41.68 o
   5  17   1       7203.14       6851.33        45.93 o
   7  17   1       1858.61       1987.38        23.82 o
   9  17   1        144.02        118.93         7.89 o
  11  17   1         99.96         93.80        10.66 o
  13  17   1        241.75        228.67        19.81 o
  15  17   1         12.52          9.55         7.00 o
   1  19   1       6163.72       6751.87        57.09 o
   3  19   1        166.11        239.97         8.02 o
   5  19   1         28.49         24.23         3.80 o
   7  19   1        393.05        358.17        10.56 o
   9  19   1       1007.54        924.64        21.16 o
  11  19   1          5.00          8.55         5.86 o
  13  19   1         29.36         19.28         7.39 o
  15  19   1          4.99          9.74         7.29 o
   1  21   1       1691.84       1669.90        18.84 o
   3  21   1       1165.69       1071.41        20.05 o
   5  21   1       1068.78       1154.79        25.41 o
   7  21   1        182.85        193.28        10.86 o
   9  21   1        468.16        426.24        14.93 o
  11  21   1          3.26          2.26        13.33 o
  13  21   1         87.50         69.85        10.81 o
  15  21   1         13.79         20.18        11.02 o
   1  23   1       1629.81       1538.46        19.80 o
   3  23   1         91.89         84.25         6.24 o
   5  23   1        447.91        445.37        12.01 o
   7  23   1        436.21        364.90        13.37 o
   9  23   1        165.02        152.69        11.85 o
  11  23   1         27.09         22.73         7.62 o
  13  23   1        135.17        161.16        15.39 o
  15  23   1          7.86          6.77        20.77 o
   1  25   1       1974.77       2015.64        23.84 o
   3  25   1        628.90        595.80        13.44 o
   5  25   1       1176.11       1061.15        18.59 o
   7  25   1        345.29        300.23        13.55 o
   9  25   1        104.65         64.78         7.99 o
  11  25   1          4.28         14.94         6.65 o
  13  25   1         86.32         86.81        11.54 o
  15  25   1         24.83         42.38        10.53 o
   1  27   1       1811.85       1752.96        27.70 o
   3  27   1       1793.77       1764.31        24.03 o
   5  27   1       2368.54       2186.03        27.96 o
   7  27   1        550.06        528.39        22.15 o
   9  27   1         78.55         83.22         9.11 o
  11  27   1          6.86          7.50         6.36 o
  13  27   1        145.99        159.42        15.45 o
   1  29   1       6294.74       6112.98        61.80 o
   3  29   1       2861.34       2837.19        37.71 o
   5  29   1        835.01        785.42        19.58 o
   7  29   1        544.52        532.52        17.28 o
   9  29   1       1238.79       1362.41        29.01 o
  11  29   1        355.67        347.84        36.97 o
  13  29   1         19.56         25.54         8.89 o
   1  31   1        681.70        683.20        18.82 o
   3  31   1       4861.39       5024.92        53.70 o
   5  31   1       4656.47       4954.11        52.95 o
   7  31   1       1034.68       1010.22        24.24 o
   9  31   1         79.35         73.04         8.97 o
  11  31   1        109.55         93.69        12.10 o
  13  31   1        221.25        239.40        25.01 o
   1  33   1       2759.53       2638.21        47.35 o
   3  33   1        110.83        105.33         9.68 o
   5  33   1        707.44        643.44        31.40 o
   7  33   1        841.21        820.44        24.20 o
   9  33   1        419.27        423.90        18.98 o
  11  33   1         22.70         12.89         7.14 o
   1  35   1        392.24        272.07        14.57 o
   3  35   1        106.90         98.00         9.42 o
   5  35   1         72.28         61.18         9.74 o
   7  35   1         36.07         34.96        10.59 o
   9  35   1        100.25         88.84        11.77 o
  11  35   1         11.17          7.09         6.54 o
   1  37   1         74.38         83.56         9.27 o
   3  37   1        494.91        459.17        20.35 o
   5  37   1        288.43        255.47        18.00 o
   7  37   1         77.25         66.30        10.58 o
   9  37   1          5.06          1.29         6.94 o
  11  37   1         57.93         74.23        15.60 o
   1  39   1        225.11        237.10        15.16 o
   3  39   1        213.23        177.24        15.33 o
   5  39   1         64.14         53.55         9.39 o
   7  39   1         32.95         46.35         9.13 o
   9  39   1         88.26         89.65        14.04 o
   1  41   1        296.34        258.82        15.86 o
   3  41   1         87.84         83.14        11.29 o
   5  41   1         81.59         52.52         9.71 o
   7  41   1        146.64        142.24        14.80 o
   1  43   1         77.34         82.31        11.73 o
   3  43   1        124.78        135.59        18.74 o
   5  43   1         65.46         62.90        13.53 o
   7  43   1         29.09         46.97         9.63 o
   1  45   1        384.73        383.10        22.85 o
   3  45   1        159.57        175.95        16.92 o
   5  45   1         88.03         79.00        12.22 o
   7  45   1        360.63        443.56        42.80 o
   1  47   1        140.48        168.79        20.41 o
   3  47   1        588.80        658.52        43.53 o
   5  47   1        275.47        266.90        36.89 o
   2   0   2       1037.64       1050.08        28.04 o
   6   0   2       2075.83       2232.34        35.00 o
  10   0   2       3100.62       3137.18        76.95 o
  14   0   2        315.05        320.89        20.98 o
   0   2   2      32175.59      32979.99       424.80 o
   2   2   2       4782.61       4835.50        48.30 o
   4   2   2       5104.40       4406.93        33.21 o
   6   2   2        933.95       1059.90        21.03 o
   8   2   2        897.01        778.26        15.48 o
  10   2   2        150.59        124.75        10.06 o
  12   2   2        315.35        306.51        13.32 o
  14   2   2        283.87        271.66        13.98 o
  16   2   2          4.22          1.25         4.59 o
   2   4   2       4120.54       3939.64        39.33 o
   4   4   2       1293.01       1489.52        15.04 o
   6   4   2       1547.00       1353.32        16.00 o
   8   4   2        559.79        558.88        13.91 o
  10   4   2         80.99        101.99         8.06 o
  12   4   2         30.17         25.93         6.82 o
  14   4   2         20.29          9.77         4.69 o
  16   4   2         46.29         51.93         7.65 o
   0   6   2       9199.47       9593.08       110.15 o
   2   6   2      15823.86      16890.96        86.07 o
   4   6   2        340.35        219.10         4.75 o
   6   6   2       2765.98       3122.54        21.45 o
   8   6   2         45.89         45.68         5.34 o
  10   6   2        742.26        724.07        18.80 o
  12   6   2         67.16         56.70         8.34 o
  14   6   2         39.24         52.41         9.60 o
  16   6   2          4.23          4.20         5.52 o
   2   8   2       1294.55       1294.22        14.14 o
   4   8   2       3389.74       3971.76        27.58 o
   6   8   2       2241.86       2334.30        22.82 o
   8   8   2         99.40        113.42         8.37 o
  10   8   2        324.90        335.83        13.49 o
  12   8   2        178.27        188.90        14.76 o
  14   8   2         20.52         26.98         7.90 o
  16   8   2         20.69         22.71         6.10 o
   0  10   2       4008.11       4619.34        45.12 o
   2  10   2       4803.89       5079.25        32.25 o
   4  10   2        171.93        180.32         7.24 o
   6  10   2        349.68        376.60         9.39 o
   8  10   2        122.50        130.35         9.03 o
  10  10   2        357.44        303.18        15.73 o
  12  10   2          5.69          8.97         6.08 o
  14  10   2         14.50         11.85         6.81 o
  16  10   2          2.46         -1.50         7.49 o
   2  12   2       1157.24       1198.52        13.00 o
   4  12   2       9833.11      11072.40        74.95 o
   6  12   2        506.50        578.19        11.78 o
   8  12   2        594.13        578.61        15.40 o
  10  12   2         23.24         30.60         7.99 o
  12  12   2        161.57        178.69        18.66 o
  14  12   2         23.45         38.97         8.18 o
  16  12   2         15.83         21.97         9.42 o
   0  14   2      12809.22      13711.85       306.63 o
   2  14   2       3845.85       4376.81        35.04 o
   4  14   2        883.92        947.93        16.81 o
   6  14   2       1056.96        990.31        15.95 o
   8  14   2       1320.65       1229.37        22.67 o
  10  14   2        212.01        267.83        13.41 o
  12  14   2        169.50        190.04        12.74 o
  14  14   2          5.91         20.18        10.21 o
  16  14   2         11.66         40.90        14.55 o
   2  16   2       5137.29       5727.04        78.62 o
   4  16   2       3016.31       3015.78        29.28 o
   6  16   2       1449.53       1545.79        33.34 o
   8  16   2        761.39        717.28        17.67 o
  10  16   2        268.81        220.48        12.62 o
  12  16   2         36.93         22.95         6.47 o
  14  16   2         60.39         68.48        13.01 o
  16  16   2         23.24         42.37        15.18 o
   0  18   2       2926.03       3124.78        33.10 o
   2  18   2       3223.63       2840.74        37.40 o
   4  18   2        503.00        543.28        15.92 o
   6  18   2       1067.46       1044.08        17.35 o
   8  18   2        301.45        295.48        23.34 o
  10  18   2        366.04        316.18        14.47 o
  12  18   2        111.41         99.90        11.57 o
  14  18   2         63.63         55.83        12.37 o
   2  20   2       1047.12       1014.03        21.70 o
   4  20   2       1196.09       1157.56        17.58 o
   6  20   2        620.11        622.64        14.75 o
   8  20   2        421.55        400.32        14.20 o
  10  20   2        272.47        282.81        17.52 o
  12  20   2        278.72        243.98        17.68 o
  14  20   2         27.52          9.95         8.56 o
   0  22   2       2167.52       2154.72        41.77 o
   2  22   2       2837.14       2644.61        31.82 o
   4  22   2        247.61        242.38         9.15 o
   6  22   2         74.06         61.78         5.96 o
   8  22   2        913.25        976.08        21.38 o
  10  22   2        632.39        607.30        29.70 o
  12  22   2         36.03         40.53        11.81 o
  14  22   2         64.57         57.71        10.27 o
   2  24   2        509.64        531.56        12.59 o
   4  24   2         42.25         39.24         5.03 o
   6  24   2       1256.27       1175.64        26.99 o
   8  24   2         89.31        103.95        13.52 o
  10  24   2        157.32        172.91        15.11 o
  12  24   2         10.76          2.80         6.01 o
  14  24   2        119.73        112.19        13.81 o
   0  26   2        283.18        412.74        19.22 o
   2  26   2        792.74        673.21        17.61 o
   4  26   2         53.19         42.44         4.89 o
   6  26   2        503.25        504.59        15.82 o
   8  26   2         31.37         31.25         7.86 o
  10  26   2         12.80          3.07         7.13 o
  12  26   2        114.13        101.94        15.92 o
  14  26   2         54.12         83.01        17.18 o
   2  28   2       1496.32       1513.54        27.28 o
   4  28   2        254.43        235.08        16.71 o
   6  28   2       1032.59        979.15        22.38 o
   8  28   2        252.03        193.79        15.21 o
  10  28   2        368.10        388.04        21.45 o
  12  28   2          9.60         11.68         6.96 o
   0  30   2       4498.46       4954.86       114.79 o
   2  30   2       2864.90       2843.40        39.51 o
   4  30   2        279.82        268.26        13.90 o
   6  30   2        626.02        647.34        16.66 o
   8  30   2        701.94        687.53        31.71 o
  10  30   2        485.76        482.46        23.22 o
  12  30   2         90.28         87.46        13.66 o
   2  32   2       2267.23       2329.01        61.13 o
   4  32   2       3701.92       3681.99        76.24 o
   6  32   2       2833.50       2902.97       120.30 o
   8  32   2        229.28        243.48        17.40 o
  10  32   2         83.61         83.46        11.82 o
  12  32   2        107.19        130.02        14.23 o
   0  34   2       1204.79       1411.95        71.47 o
   2  34   2       1304.91       1152.72        26.18 o
   4  34   2         51.92         39.74        11.59 o
   6  34   2        113.73        117.99        12.55 o
   8  34   2         88.57         76.96        13.34 o
  10  34   2        221.77        254.32        27.35 o
  12  34   2         26.40         52.07        15.81 o
   2  36   2        155.62        177.60        12.96 o
   4  36   2        261.23        248.00        14.94 o
   6  36   2        154.30        173.66        15.39 o
   8  36   2          3.34         16.87         8.34 o
  10  36   2          4.58         14.15         8.31 o
   0  38   2        869.27        825.66        92.87 o
   2  38   2        242.50        196.74        15.52 o
   4  38   2          0.54         16.40         6.51 o
   6  38   2         12.91          9.64         7.49 o
   8  38   2        274.68        296.97        26.32 o
   2  40   2         89.91         80.80        10.74 o
   4  40   2        331.70        348.11        40.41 o
   6  40   2        117.22        108.26        16.62 o
   8  40   2          0.38          9.88         7.59 o
   0  42   2         22.31         27.73         9.54 o
   2  42   2         51.52         52.42         8.15 o
   4  42   2         11.98         13.89         7.81 o
   6  42   2        106.74        135.80        18.24 o
   2  44   2         21.14         22.79        12.07 o
   4  44   2        179.71        189.16        16.78 o
   0  46   2         96.33         98.88        15.50 o
   2  46   2        115.73        102.37        13.20 o
   4  46   2         11.47         20.24        14.12 o
   1   1   3        514.54        548.40        13.36 o
   3   1   3        192.22        198.24        12.13 o
   5   1   3         38.99         39.09         4.77 o
   7   1   3         39.37         54.66         6.69 o
   9   1   3        135.29        100.03         9.30 o
  11   1   3         77.42         65.72         7.23 o
  13   1   3         29.61         26.12         5.81 o
  15   1   3          0.61         -0.58         4.50 o
   1   3   3       1255.58       1232.85        17.56 o
   3   3   3       3146.43       3143.43        37.82 o
   5   3   3       2772.84       3132.66        37.90 o
   7   3   3        178.75        192.86         9.34 o
   9   3   3        726.01        709.47        27.90 o
  11   3   3         14.57         16.03         5.91 o
  13   3   3         15.78         10.12         4.77 o
  15   3   3          7.76          6.81         4.93 o
   1   5   3      20573.21      22602.19       130.30 o
   3   5   3        127.00        141.83         5.42 o
   5   5   3       1334.78       1230.31        16.00 o
   7   5   3       1411.07       1499.49        22.50 o
   9   5   3       1211.98       1227.69        25.68 o
  11   5   3         90.28        114.34        10.84 o
  13   5   3         31.55         26.45         6.85 o
  15   5   3         20.16         21.05         6.04 o
   1   7   3       5114.96       5461.90        38.46 o
   3   7   3       2724.32       3114.28        27.35 o
   5   7   3       4430.93       4643.68        65.52 o
   7   7   3        805.74        867.37        20.63 o
   9   7   3        386.56        390.46        15.59 o
  11   7   3         18.24         20.49         6.35 o
  13   7   3        324.40        368.70        20.95 o
  15   7   3          5.70         12.50         7.63 o
   1   9   3       4062.83       3968.92        31.46 o
   3   9   3       1346.02       1305.71        16.13 o
   5   9   3       1031.28        904.47        17.88 o
   7   9   3        208.38        219.27        11.03 o
   9   9   3       1111.19       1146.66        23.63 o
  11   9   3         28.19         39.15         8.98 o
  13   9   3         54.01         53.29         9.45 o
  15   9   3         23.40         17.65         7.17 o
   1  11   3       2064.52       2124.20        30.58 o
   3  11   3         14.33         12.14         3.96 o
   5  11   3       1374.78       1302.76        21.84 o
   7  11   3        581.42        599.78        27.14 o
   9  11   3        562.96        571.89        16.90 o
  11  11   3         21.41          8.69         6.20 o
  13  11   3         23.60         16.82         9.30 o
  15  11   3         47.20         52.83        12.69 o
   1  13   3        436.20        439.00        13.89 o
   3  13   3       1505.07       1584.18        16.49 o
   5  13   3       1543.52       1700.00        25.64 o
   7  13   3        423.22        435.55        17.01 o
   9  13   3         19.01         17.00         5.36 o
  11  13   3        135.74        110.66        10.18 o
  13  13   3         38.91         25.88         8.10 o
  15  13   3          8.85         12.49         7.47 o
   1  15   3       1810.45       2254.09        23.43 o
   3  15   3         60.18         81.35         5.86 o
   5  15   3         85.66         80.38         9.89 o
   7  15   3        534.70        442.69        14.34 o
   9  15   3         64.17         52.39         6.95 o
  11  15   3         76.23         79.92        11.17 o
  13  15   3         27.98         32.55         8.01 o
  15  15   3         16.64         27.62        14.55 o
   1  17   3        104.75         96.98         6.97 o
   3  17   3       1936.75       1919.26        25.11 o
   5  17   3        363.24        319.50        20.48 o
   7  17   3        341.11        356.44        19.23 o
   9  17   3         68.06         77.07         8.43 o
  11  17   3        110.63        102.00        10.24 o
  13  17   3          8.70          4.04         8.05 o
   1  19   3       1065.11       1123.47        18.97 o
   3  19   3        262.75        278.28         9.96 o
   5  19   3        404.37        408.98        13.38 o
   7  19   3        380.48        330.87        13.73 o
   9  19   3        209.73        180.43        12.31 o
  11  19   3        229.24        227.73        14.37 o
  13  19   3         55.42         40.55        11.28 o
   1  21   3       4667.98       4348.34        51.25 o
   3  21   3       1110.79       1104.59        20.29 o
   5  21   3        943.66        877.74        23.38 o
   7  21   3       1249.80       1182.55        24.22 o
   9  21   3        885.47        779.23        29.18 o
  11  21   3        270.32        298.68        19.35 o
  13  21   3        170.34        172.68        34.36 o
   1  23   3        390.96        308.96        13.51 o
   3  23   3       5143.87       4980.07        59.15 o
   5  23   3       3915.59       4055.66        44.83 o
   7  23   3       1759.04       1893.90        40.37 o
   9  23   3        200.18        190.09        12.79 o
  11  23   3        255.72        270.20        19.28 o
  13  23   3        125.30        124.70        16.08 o
   1  25   3       1155.28       1167.90        24.00 o
   3  25   3       1418.90       1341.28        60.83 o
   5  25   3         64.65         48.95         6.91 o
   7  25   3        432.12        384.75        15.22 o
   9  25   3         82.26         75.86        10.68 o
  11  25   3        368.34        406.67        22.92 o
  13  25   3          5.61         10.84         7.19 o
   1  27   3         36.03         23.79         6.12 o
   3  27   3        304.67        293.78        14.24 o
   5  27   3         17.00         12.59         5.69 o
   7  27   3        156.31        190.93        15.01 o
   9  27   3         35.78         35.17        10.69 o
  11  27   3         27.49         17.25         7.91 o
  13  27   3         12.51          9.27         9.12 o
   1  29   3         94.84         79.25         8.52 o
   3  29   3         50.52         44.11         6.81 o
   5  29   3         61.41         55.12        10.77 o
   7  29   3        107.15         98.84        15.05 o
   9  29   3        103.71         79.00        11.38 o
  11  29   3        101.66        117.18        13.76 o
   1  31   3        116.50        115.16        10.11 o
   3  31   3        359.02        352.27        19.78 o
   5  31   3        369.89        372.84        28.45 o
   7  31   3        229.33        218.19        21.37 o
   9  31   3        150.37        161.32        19.68 o
  11  31   3         94.86        137.09        14.49 o
   1  33   3         52.13         56.34         8.09 o
   3  33   3        273.33        279.96        15.49 o
   5  33   3        438.11        405.66        40.83 o
   7  33   3         78.69         69.13        13.35 o
   9  33   3        219.02        265.92        25.62 o
   1  35   3         40.26         43.93         7.10 o
   3  35   3        111.10        145.03        11.90 o
   5  35   3          9.42         -6.53        10.78 o
   7  35   3         58.49         58.12        26.04 o
   9  35   3         27.07         16.09         7.95 o
   1  37   3         34.25         24.56         7.12 o
   3  37   3        298.80        327.86        20.66 o
   5  37   3        108.85        128.30        13.81 o
   7  37   3          1.92          5.76         7.38 o
   1  39   3         64.76         60.00         8.67 o
   3  39   3         47.25         22.23         7.91 o
   5  39   3        143.96        133.82        18.26 o
   7  39   3         61.75         59.29        12.67 o
   1  41   3         35.68         37.58         7.47 o
   3  41   3        177.17        214.97        17.96 o
   5  41   3         30.97         33.02        11.81 o
   1  43   3        144.31        201.78        15.19 o
   3  43   3        208.67        237.45        19.09 o
   1  45   3          6.40         16.48         5.96 o
   0   0   4       4235.18       4563.57        82.43 o
   4   0   4        628.61        543.49        28.67 o
   8   0   4        526.77        613.69        35.21 o
  12   0   4         73.55         66.87        11.66 o
   2   2   4        607.21        606.64        14.91 o
   4   2   4        111.60        120.47         8.76 o
   6   2   4        162.45        166.21         9.38 o
   8   2   4        159.68        147.04        11.45 o
  10   2   4        140.39        139.56        12.16 o
  12   2   4         20.64         17.18         5.67 o
  14   2   4         29.27         24.65         6.10 o
   0   4   4        597.92        424.35        38.47 o
   2   4   4       2364.37       2430.35        32.81 o
   4   4   4        264.86        262.80        11.83 o
   6   4   4        624.48        617.49        15.05 o
   8   4   4         68.66         84.86         8.95 o
  10   4   4        326.79        373.73        17.98 o
  12   4   4        105.82        132.90        12.58 o
  14   4   4          0.01         -4.42         4.42 o
   2   6   4       1940.02       2010.46        35.40 o
   4   6   4        414.26        357.33        11.28 o
   6   6   4       1598.11       1647.07        25.00 o
   8   6   4        607.61        685.50        20.18 o
  10   6   4         76.33         94.76        10.50 o
  12   6   4         25.12         19.88         6.86 o
  14   6   4         94.10        107.20        10.47 o
   0   8   4        108.62        104.47        13.70 o
   2   8   4       2690.17       2778.80        30.59 o
   4   8   4        783.73        757.77        17.52 o
   6   8   4        233.55        239.42        12.05 o
   8   8   4        192.74        216.33        12.46 o
  10   8   4        505.72        535.49        21.66 o
  12   8   4        142.76        128.38        14.25 o
  14   8   4          8.15          3.57         6.89 o
   2  10   4         26.70         34.25         5.08 o
   4  10   4       3194.57       3086.21        36.58 o
   6  10   4        185.63        163.51        10.55 o
   8  10   4        182.97        165.52        11.31 o
  10  10   4        152.86        191.38        15.41 o
  12  10   4        246.43        267.06        27.69 o
  14  10   4         64.17         62.83        11.07 o
   0  12   4        451.80        531.97        17.58 o
   2  12   4        222.14        237.21        11.62 o
   4  12   4         40.28         29.97         5.26 o
   6  12   4        558.57        541.14        16.05 o
   8  12   4         49.67         30.33         6.35 o
  10  12   4        149.91        130.20        13.24 o
  12  12   4         59.54         56.90        10.60 o
  14  12   4         49.91         70.11        13.39 o
   2  14   4        123.31        145.64        12.31 o
   4  14   4        494.75        489.66        15.09 o
   6  14   4         50.05         48.41         6.73 o
   8  14   4        158.83        139.50        11.04 o
  10  14   4         75.91         74.64        10.46 o
  12  14   4          4.90          4.56         7.29 o
  14  14   4         32.06         60.29        17.08 o
   0  16   4        226.10        231.16        17.50 o
   2  16   4         41.27         44.50         7.37 o
   4  16   4         14.47         21.34         5.17 o
   6  16   4        135.23        119.11         9.67 o
   8  16   4         13.11         13.14         5.85 o
  10  16   4         17.15         14.85         5.97 o
  12  16   4          1.88         10.35         7.91 o
  14  16   4         21.77         18.13        13.70 o
   2  18   4        336.07        318.23        14.62 o
   4  18   4        594.45        548.99        36.15 o
   6  18   4        368.51        355.89        23.73 o
   8  18   4        137.02        129.31        10.91 o
  10  18   4        102.05         75.60         9.86 o
  12  18   4         20.19         28.70         8.05 o
   0  20   4       5768.98       5453.23        99.30 o
   2  20   4       5069.30       5127.23        76.45 o
   4  20   4        280.35        269.84        13.36 o
   6  20   4        381.63        368.05        15.46 o
   8  20   4        736.91        689.12        20.66 o
  10  20   4        571.02        657.22        21.03 o
  12  20   4         90.09        109.41        13.13 o
   2  22   4       2055.19       2172.67        49.29 o
   4  22   4       5497.74       5252.81        64.73 o
   6  22   4       1873.34       1942.18        33.84 o
   8  22   4        328.83        346.30        17.01 o
  10  22   4         25.97         29.75         7.15 o
  12  22   4        252.25        252.86        24.79 o
   0  24   4       6381.90       6358.27        87.83 o
   2  24   4        173.83        189.52        18.36 o
   4  24   4        170.88        187.82        25.24 o
   6  24   4        113.78        120.67        10.83 o
   8  24   4       1239.36       1380.74        47.41 o
  10  24   4         19.36         37.90         8.71 o
  12  24   4        126.31        151.52        25.61 o
   2  26   4        225.62        205.62        31.52 o
   4  26   4       1213.22       1340.72        32.61 o
   6  26   4        110.57         93.55        11.25 o
   8  26   4        142.19        168.28        13.15 o
  10  26   4         71.67         75.39        11.48 o
  12  26   4         19.94         28.55        17.29 o
   0  28   4        242.22        194.01        18.82 o
   2  28   4         55.41         34.65         8.19 o
   4  28   4         55.43         54.66        11.49 o
   6  28   4         77.04         57.85         9.37 o
   8  28   4         12.75          4.22         7.86 o
  10  28   4         10.62          1.25         6.29 o
  12  28   4          0.40         12.23        13.70 o
   2  30   4        187.70        203.28        16.53 o
   4  30   4          4.41          9.15         5.70 o
   6  30   4        127.19        137.22        17.74 o
   8  30   4         17.42          3.03         7.30 o
  10  30   4         37.76         28.80        11.26 o
   0  32   4        352.49        381.10        28.36 o
   2  32   4        304.17        312.37        35.26 o
   4  32   4         17.49         24.87         6.08 o
   6  32   4         42.90         38.45        11.22 o
   8  32   4        132.99        105.79        16.54 o
   2  34   4        269.49        256.32        19.05 o
   4  34   4        241.99        258.61        19.42 o
   6  34   4        218.68        234.96        19.85 o
   8  34   4          2.86         15.54        18.02 o
   0  36   4        753.71        786.77        50.60 o
   2  36   4         43.58         44.36         9.24 o
   4  36   4          5.66         -5.42         5.42 o
   6  36   4         10.73         15.12         8.36 o
   2  38   4        215.04        227.71        19.08 o
   4  38   4        216.36        251.56        26.12 o
   6  38   4        405.98        556.77        48.70 o
   0  40   4        305.53        352.91        40.90 o
   2  40   4        176.07        179.78        17.01 o
   4  40   4         19.37         24.79        10.32 o
   2  42   4         13.10          9.40         8.34 o
   4  42   4        502.86        682.00        47.43 o
   1   1   5         85.73         91.07         9.31 o
   3   1   5        375.50        334.19        14.51 o
   5   1   5        421.10        413.09        15.32 o
   7   1   5         17.33          5.30         4.63 o
   9   1   5          7.48          6.30         4.63 o
  11   1   5         61.19         64.68         8.33 o
  13   1   5         14.53         36.16         7.07 o
   1   3   5        132.18         91.07         9.12 o
   3   3   5        425.59        401.28        14.34 o
   5   3   5        410.46        423.46        13.60 o
   7   3   5         15.51         19.85         5.99 o
   9   3   5         21.74          4.78         7.70 o
  11   3   5         23.31         31.37         6.77 o
  13   3   5         24.16         42.05         7.36 o
   1   5   5       1067.23       1068.00        47.85 o
   3   5   5        534.03        517.42        21.72 o
   5   5   5        138.79        132.70        10.49 o
   7   5   5         43.96         48.08         7.98 o
   9   5   5        217.62        242.80        16.97 o
  11   5   5         91.14         89.28        13.63 o
  13   5   5          2.06         -4.42         5.55 o
   1   7   5        217.76        182.82        12.23 o
   3   7   5       1357.41       1368.30        28.73 o
   5   7   5       1381.42       1461.92        27.10 o
   7   7   5        544.45        519.01        20.35 o
   9   7   5          7.44          2.83         6.04 o
  11   7   5          1.99         -1.72         6.42 o
  13   7   5         88.44         67.46        17.08 o
   1   9   5       3558.01       3780.57        46.62 o
   3   9   5       1914.76       1881.83        34.45 o
   5   9   5        196.43        160.32        11.30 o
   7   9   5        333.09        348.78        15.58 o
   9   9   5        791.37        899.80        32.89 o
  11   9   5        296.01        353.18        22.00 o
  13   9   5          3.82         -5.27        11.59 o
   1  11   5       1763.93       1614.29        34.50 o
   3  11   5        812.73        769.96        21.90 o
   5  11   5        945.37        997.32        23.03 o
   7  11   5       1071.88       1166.26        31.19 o
   9  11   5         96.10         78.99        10.93 o
  11  11   5        104.79         87.05        12.17 o
  13  11   5         48.48         52.49        17.29 o
   1  13   5        160.08        106.88        16.65 o
   3  13   5        286.19        230.37        12.65 o
   5  13   5         37.99         29.56         6.43 o
   7  13   5        240.37        218.55        13.78 o
   9  13   5         22.31         29.83        10.21 o
  11  13   5          7.89          3.40         9.09 o
   3  15   5          1.16         -3.60         4.22 o
   5  15   5         71.86         45.03         7.25 o
   7  15   5          2.27          1.18         5.02 o
   9  15   5          8.12         -2.04         6.02 o
  11  15   5          1.22         -6.01         6.01 o
   3  17   5         40.94         32.28         6.54 o
   5  17   5         61.58         63.04         8.23 o
   7  17   5          4.30         -1.91         4.53 o
   9  17   5         47.92         56.90         8.31 o
  11  17   5         11.86         38.24         8.54 o
   3  19   5        115.52         85.91        14.73 o
   5  19   5        121.59        138.11        11.66 o
   7  19   5        151.18        166.13        12.73 o
   9  19   5        149.53        182.00        13.83 o
  11  19   5         26.24         40.08        13.21 o
   1  21   5        377.43        386.22        39.21 o
   3  21   5        676.13        637.62        31.63 o
   5  21   5        599.64        576.94        22.60 o
   7  21   5        201.30        208.37        14.10 o
   9  21   5        155.15        172.05        13.58 o
  11  21   5        178.11        186.88        17.44 o
   1  23   5         71.18         39.00        15.39 o
   3  23   5        288.43        324.94        21.85 o
   5  23   5        129.12        136.13        15.62 o
   7  23   5        359.55        400.95        22.24 o
   9  23   5         17.95         15.14         6.51 o
  11  23   5         46.31         67.61        18.34 o
   1  25   5        480.56        421.64        41.11 o
   3  25   5        194.02        215.30        16.72 o
   5  25   5         68.47        102.20        12.27 o
   7  25   5        276.74        261.01        19.20 o
   9  25   5         10.27          3.70         6.60 o
  11  25   5        140.21        135.98        25.93 o
   1  27   5         16.43         30.09         9.69 o
   3  27   5        414.38        370.80        21.02 o
   5  27   5        156.36        154.12        16.05 o
   7  27   5        142.91        126.46        14.10 o
   9  27   5          6.92          7.60        10.43 o
   1  29   5         90.69         55.05        12.05 o
   3  29   5          6.04         11.04         6.23 o
   5  29   5         30.15         32.36         8.18 o
   7  29   5         16.70         17.69         7.73 o
   9  29   5          2.54          3.16        11.59 o
   1  31   5         99.66        116.73        17.59 o
   3  31   5        104.38        112.22        11.39 o
   5  31   5         45.21         38.62         8.86 o
   7  31   5          2.47          4.83        13.91 o
   1  33   5         17.52          0.46        10.12 o
   3  33   5        151.01        210.82        17.79 o
   5  33   5         50.37         64.18         8.74 o
   7  33   5          2.72          8.01        13.49 o
   1  35   5        157.86        179.43        20.50 o
   3  35   5        137.53        202.82        19.13 o
   5  35   5         66.72         95.22        19.82 o
   1  37   5         35.37         20.24        13.91 o
   5  37   5        274.33        425.85        44.69 o
   2   0   6        415.40        363.29        42.48 o
   6   0   6        232.68        240.35        18.07 o
  10   0   6         10.20          3.41         7.07 o
   0   2   6        574.68        614.33        25.89 o
   2   2   6        117.40        125.87        12.14 o
   4   2   6          0.28          4.48         7.38 o
   6   2   6         28.10         22.12         6.46 o
   8   2   6        140.48        155.90        12.68 o
  10   2   6          0.76         -4.80         4.80 o
   2   4   6        185.62        151.85        13.00 o
   4   4   6         88.00        112.26        14.91 o
   6   4   6         59.09         56.97         8.46 o
   8   4   6         35.31         41.47         6.96 o
  10   4   6         70.84         87.78         9.35 o
   0   6   6        695.22        681.69        43.74 o
   2   6   6        154.46        148.50        13.02 o
   4   6   6        126.87        142.41        17.60 o
   6   6   6        201.39        168.76        14.77 o
   8   6   6         90.35        120.51        13.30 o
  10   6   6         42.45         37.38         9.71 o
   2   8   6        491.38        442.05        22.69 o
   4   8   6        698.34        632.74        27.86 o
   6   8   6        230.65        253.92        17.56 o
   8   8   6        191.11        176.02        15.89 o
  10   8   6         91.81        113.65        13.74 o
   0  10   6       2764.16       2694.31        60.29 o
   2  10   6        464.62        451.63        23.61 o
   4  10   6        166.33        141.81        13.45 o
   6  10   6        216.77        243.91        17.12 o
   8  10   6        399.80        453.72        23.33 o
  10  10   6         92.59         93.67        12.43 o
   2  12   6         36.56         30.73        10.05 o
   4  12   6       1063.89       1069.88        29.62 o
   6  12   6         44.33         49.52         8.03 o
   8  12   6        124.57        122.66        16.49 o
  10  12   6          1.44          4.02         7.03 o
   2  14   6         56.35         54.18        15.81 o
   4  14   6         40.85         39.03         8.71 o
   6  14   6          4.60          1.64         5.42 o
   8  14   6         13.24         25.24         7.94 o
  10  14   6          6.00          0.89         9.35 o
   2  16   6         37.02         29.30        12.44 o
   4  16   6        144.38        150.76        23.72 o
   6  16   6         17.92         28.64         6.80 o
   8  16   6          9.08         10.13         6.97 o
  10  16   6          6.50         17.78        10.45 o
   2  18   6         36.56         28.14        13.60 o
   4  18   6         65.35         74.37        12.75 o
   6  18   6          3.58         -2.64         5.25 o
   8  18   6         14.35         11.62         7.49 o
  10  18   6         13.64          6.32        15.18 o
   2  20   6          5.59          3.66        16.23 o
   4  20   6         56.78         73.85        13.68 o
   6  20   6         38.96         44.60         9.48 o
   8  20   6         65.36         80.01        13.45 o
   2  22   6         74.54         86.22        14.83 o
   4  22   6         38.10         43.20        10.96 o
   6  22   6         16.13          6.80         7.09 o
   8  22   6         30.05         35.59         9.28 o
   2  24   6         21.31         14.80         8.52 o
   4  24   6        136.27        131.28        17.50 o
   6  24   6          8.78         14.18         7.24 o
   8  24   6         33.18         31.39        12.56 o
   0  26   6        230.63        256.35        38.16 o
   2  26   6          0.68          1.92         6.99 o
   4  26   6         33.44         38.19        12.23 o
   6  26   6         26.73         29.72         9.59 o
   2  28   6         18.25         38.04         8.17 o
   4  28   6        158.33        191.79        29.09 o
   6  28   6         16.98         28.67        13.91 o
   0  30   6         30.18         23.82        14.34 o
   2  30   6         40.04         71.86        17.15 o
   4  30   6         13.43         -1.69        10.33 o
   2  32   6          3.99         15.60        10.33 o
   1   1   7         11.40         16.33         6.19 o
   3   1   7         12.22         20.55         6.54 o
   5   1   7         27.61         15.57         9.01 o
   7   1   7         23.04         40.57        11.49 o
   9   1   7          4.93          8.49         7.39 o
   1   3   7         22.26         30.41         8.60 o
   3   3   7        138.68        144.16        20.03 o
   5   3   7         27.79         40.33        11.25 o
   7   3   7         12.05         19.83         9.57 o
   9   3   7          9.01         18.60         9.90 o
   1   5   7         91.70         94.30        16.54 o
   3   5   7         43.43         23.23        22.35 o
   5   5   7         19.36         25.60         9.39 o
   7   5   7         39.01         38.03        18.55 o
   9   5   7          0.73          0.03         8.80 o
   1   7   7          5.75         19.62         7.25 o
   3   7   7        115.68        110.12        15.98 o
   5   7   7         25.22         20.32         9.30 o
   7   7   7         34.62         12.88        13.18 o
   9   7   7         11.13          1.55        28.78 o
   1   9   7         86.90         92.02        14.61 o
   3   9   7         32.13          5.75         8.76 o
   5   9   7         30.48         33.38        20.24 o
   7   9   7         70.34         49.75        18.34 o
   1  11   7         20.69         24.76         9.69 o
   3  11   7         53.14         37.95        16.02 o
   5  11   7          5.58         14.30         9.38 o
   7  11   7         40.02         46.38        17.92 o
   1  13   7         16.83         23.78         9.91 o
   3  13   7         12.94          6.20        11.91 o
   5  13   7          2.13          2.18        12.97 o
   7  13   7         30.78         31.20        17.50 o
   1  15   7         36.74         96.98        20.87 o
   3  15   7         41.14         78.54        14.66 o
   5  15   7         53.77         50.71        11.47 o
   7  15   7         13.18          8.22        14.76 o
   1  17   7         44.14         25.51        13.91 o
   3  17   7          4.45         16.91         8.16 o
   5  17   7          5.57          9.07        12.86 o
   1  19   7         34.62         66.83        16.02 o
   3  19   7         45.71         47.93        21.40 o
   5  19   7          1.48         10.54        12.44 o
   1  21   7         39.17         44.27        17.92 o
   3  21   7         64.58         80.11        20.45 o
   5  21   7         37.80         44.27        19.40 o
   0   0   8         25.82         27.83        15.60 o
   2   2   8          9.25         -1.19         8.93 o
   0   4   8        109.46        180.67        29.09 o
   2   4   8         40.12         69.34        14.02 o
                                                
